# Supplementary material for: Influence of Litter Diversity on Dissolved Organic Matter Release and Soil Carbon Formation in a Mixed Beech Forest
Source: PLoS One. 2014 Dec 8;9(12):e114040. doi: 10.1371/journal.pone.0114040 (PMC4259385; doi:10.1371/journal.pone.0114040)
Supplement: S2 Table — Collected environmental data (mean values ± sd) for soil moisture (SM, n = 4) and soil temperature (ST, n = 2) for the time frame between two sampling points are represented. For precipitation all collected volumes between two sampling points were summarized. (XLS) [file pone.0114040.s007.xls]

## Sheet: Tabelle1
Tall Tower "Weberstedter Holz"
	soil temperature [°C] in 5 cm soil depth		precipitation	soil moisture [%] in 8 cm soil depth
	mean	sd	[mm]	mean	sd
2008-12-16	1.62786	0.204231	4.6	41.3086	3.17544
2008-12-30	1.5725	1.33041	11.2	41.7658	2.58308
2009-01-13	-0.639286	0.346602	2.8
2009-01-27	-0.356429	0.19305	13.4	39.3586	4.06673
2009-02-10	-0.313571	0.163531	14.2	36.2559	5.34984
2009-02-24	-0.1825	0.143827	35.2	40.6795	3.42297
2009-03-10	0.832857	0.753043	45.1	42.7386	3.45255
2009-03-23	2.345	0.862634	25.7	40.6088	3.28915
2009-03-30	1.92571	0.795233	16.1	41.2464	3.11608
2009-04-20	7.02333	1.68554	27	38.1733	4.56469
2009-05-05	8.354	0.960591	36.5	38.8952	3.37875
2009-05-18	9.31731	0.76564	56	41.3475	2.54269
2009-06-02	11.386	0.945686	31.9	38.4242	3.2559
2009-06-15	9.9	1.05916	46.3	38.4173	3.11556
2009-06-29	11.8279	1.11833	31.4	41.3057	2.14662
2009-07-15	14.1713	1.60779	54.5	37.3992	4.38594
2009-07-27	14.19	0.98542	93.3	40.6887	3.31953
2009-08-11	14.803	0.751693	11.3	31.0507	5.82865
2009-08-25	15.1836	0.932711	34	26.4346	4.86825
2009-09-07	13.6912	1.62668	19.4	23.1169	4.31626
2009-09-22	12.6077	0.981275	62.3	25.4257	5.92684
2009-10-08	11.2575	1.24525	36.6	27.7695	6.27887
2009-10-20	6.66875	2.11637	24.9	35.8048	4.26135
2009-11-02	6.45192	1.3528	15	36.3644	3.66392
2009-11-16	6.10679	0.56936	46.1	38.8621	3.72011
2009-11-30	6.78	0.619355	37.7	39.3759	3.59073
2009-12-21	3.285	1.57123	52.3	40.7601	3.76484
2010-01-11	1.14567	0.375901	40	41.7298	3.97409
2010-01-25	0.796071	0.344613	9	41.788	3.8839
2010-02-08	0.350357	0.284819	22.6	41.0877	4.16545
2010-02-22	0.531786	0.181864	6.9	42.2941	4.2661
2010-03-08	0.247143	0.257824	20.9	45.2955	5.48431
2010-03-22	0.841071	1.7891	20.3	43.4404	4.46574
2010-04-07	5.08594	0.80778	25.9	43.5575	4.10891
2010-04-19	5.50208	0.631953	10.4	42.7744	4.4058
2010-05-03	7.46107	1.61684	15.7	39.895	5.98581
2010-05-17	6.97821	0.55263	54.1	43.1016	4.31477
2010-05-31	9.28464	1.37112	70.4	43.7536	3.57839
