# Supplementary material for: Influence of Litter Diversity on Dissolved Organic Matter Release and Soil Carbon Formation in a Mixed Beech Forest
Source: PLoS One. 2014 Dec 8;9(12):e114040. doi: 10.1371/journal.pone.0114040 (PMC4259385; doi:10.1371/journal.pone.0114040)
Supplement: S3 Table — Measured values for soil water volume, isotope signature (δ13C) and concentration of DOM, pH, conductivity and anion concentration (Cl−, NO3−) as well as the calculated amount of litter-derived DOM at the individual sampling points. (XLS) [file pone.0114040.s008.xls]

## Sheet: soil water
glass suction plate	Treatment	Block	Label	Time [date]	Time [days]	Volume collected [ml]	δ13C [‰]	DOM [mg/l]	calculated litter-derived DOM [ngDOM/mg added C]	pH	conductivity [µS/cm]	Cl- [mg/l]	NO3- [mg/l]
10 A10	Be*	1	yes	2008-12-16	6	475.7	-26.4469	45.0255	0	6.72	123	n.d.	n.d.
10 A10	Be*	1	yes	2008-12-30	20	480.7	n.d.	27.2389	n.d.	6.01	72	n.d.	n.d.
10 A10	Be*	1	yes	2009-01-13	34	0	n.d.	n.d.	0	n.d.	n.d.	n.d.	n.d.
10 A10	Be*	1	yes	2009-01-27	48	324.98	-25.4204	20.5028	74.3197	4.89	94	n.d.	n.d.
10 A10	Be*	1	yes	2009-02-10	62	343.09	-28.2775	16.6967	13.0741	4.69	112	7.07305	26.4804
10 A10	Be*	1	yes	2009-02-24	76	521.16	-27.1168	16.1765	33.0402	4.64	102	5.56775	23.9717
10 A10	Be*	1	yes	2009-03-10	92	409.7	-27.2229	16.5798	26.4127	4.63	94	4.3517	22.0857
10 A10	Be*	1	yes	2009-03-23	105	468.61	-27.7314	17.2305	24.2608	4.64	90	3.1502	24.4566
10 A10	Be*	1	yes	2009-03-30	112	442.33	-27.2709	15.9498	25.2642	4.57	94	2.39335	27.014
10 A10	Be*	1	yes	2009-04-20	133	390.84	-28.3561	15.6685	20.7535	4.49	100	2.40915	29.2878
10 A10	Be*	1	yes	2009-05-05	148	533.37	-28.2476	14.498	30.3178	4.42	139	3.17215	49.1108
10 A10	Be*	1	yes	2009-05-18	161	425.08	-26.6755	12.7111	24.7507	4.29	195	3.2434	77.6245
10 A10	Be*	1	yes	2009-06-02	176	399.878	-27.5846	12.9631	24.5625	4.22	221	1.9296	86.429
10 A10	Be*	1	yes	2009-06-15	189	406.205	-25.4999	12.3019	36.3721	4.08	312	2.0405	130.747
10 A10	Be*	1	yes	2009-06-29	203	462.014	-25.1804	15.2052	66.8185	3.99	416	2.15935	182.684
10 A10	Be*	1	yes	2009-07-15	219	447.191	-24.5477	15.733	79.2275	3.94	397	1.7347	176.546
10 A10	Be*	1	yes	2009-07-27	231	474.391	-24.7824	16.7214	85.1968	3.96	346	1.4689	144.738
10 A10	Be*	1	yes	2009-08-11	246	313.204	-25.0236	15.9868	53.721	4.02	278	1.02455	109.581
10 A10	Be*	1	yes	2009-08-25	260	95.353	-25.3077	15.2144	16.466	3.91	412	2.2009	175.241
10 A10	Be*	1	yes	2009-09-07	273	64.7	-24.7524	16.5652	14.9132	3.9	500	2.42955	214.892
10 A10	Be*	1	yes	2009-09-22	288	353.571	-24.2548	19.0415	79.3764	3.89	449	1.38885	215.175
10 A10	Be*	1	yes	2009-10-08	304	178.49	-24.736	17.3062	30.3585	4	n.d.	1.28235	162.365
10 A10	Be*	1	yes	2009-10-20	316	279.882	-24.7001	16.3422	41.4259	3.97	343	1.4462	143.981
10 A10	Be*	1	yes	2009-11-02	329	67	-23.9127	17.4942	16.3142	4.07	344	3.3632	148.256
10 A10	Be*	1	yes	2009-11-16	343	448.654	-25.4252	15.5155	61.7007	4.07	316	3.20695	134.405
10 A10	Be*	1	yes	2009-11-30	357	418.533	n.d.	15.5958	n.d.	4.1	252	3.28835	99.8377
10 A10	Be*	1	yes	2009-12-21	378	520.017	-24.9972	15.1122	80.5247	3.98	221	2.2953	81.573
10 A10	Be*	1	yes	2010-01-11	399	418.173	n.d.	14.6871	n.d.	4.32	154	1.9648	53.1587
10 A10	Be*	1	yes	2010-01-25	413	445.503	-25.5146	13.3987	45.8386	4.28	136	1.29245	44.2376
10 A10	Be*	1	yes	2010-02-08	427	316.828	n.d.	12.4301	n.d.	4.28	139	1.27215	45.4762
10 A10	Be*	1	yes	2010-02-22	441	208.368	-25.7697	12.1729	16.6261	4.21	148	1.3202	50.6683
10 A10	Be*	1	yes	2010-03-08	455	484.997	n.d.	11.4505	n.d.	4.38	135	1.5398	43.6038
10 A10	Be*	1	yes	2010-03-22	469	450.17	-26.0439	9.67811	16.2375	4.3	110.8	1.7339	33.3581
10 A10	Be*	1	yes	2010-04-07	485	349.981	-25.6937	10.9448	27.5516	4.28	136	1.8052	46.774
10 A10	Be*	1	yes	2010-04-19	497	404.435	-25.3818	10.8041	30.0295	4.26	148	1.50115	54.6004
10 A10	Be*	1	yes	2010-05-03	511	365.829	-25.7502	11.0771	27.7199	4.27	141	1.59565	50.4303
10 A10	Be*	1	yes	2010-05-17	525	465.494	-24.8383	11.7194	47.4023	4.24	181	1.9119	70.3105
10 A10	Be*	1	yes	2010-05-31	539	440.73	-24.3257	11.1322	55.2341	4.12	211	1.5731	86.281
21 B07	Be*	2	yes	2008-12-16	6	n.d.	n.d.	n.d.	0	n.d.	n.d.	n.d.	n.d.
21 B07	Be*	2	yes	2008-12-30	20	380.7	-26.7033	39.4408	1.90391	6.36	98	n.d.	n.d.
21 B07	Be*	2	yes	2009-01-13	34	47.7	n.d.	28.3456	n.d.	5.8	88	n.d.	n.d.
21 B07	Be*	2	yes	2009-01-27	48	286.64	-25.8319	19.2562	50.9954	5.1	90	n.d.	n.d.
21 B07	Be*	2	yes	2009-02-10	62	306.35	-28.1512	14.5195	15.0951	5.01	94	6.72765	22.107
21 B07	Be*	2	yes	2009-02-24	76	512.35	-27.9393	13.929	11.0915	4.83	99	6.1809	24.3632
21 B07	Be*	2	yes	2009-03-10	92	342.14	-26.4279	13.6747	31.1133	4.68	99	5.26515	23.9874
21 B07	Be*	2	yes	2009-03-23	105	408.19	-27.7457	16.0297	26.2605	4.69	83	3.61275	18.3183
21 B07	Be*	2	yes	2009-03-30	112	401.24	-27.1852	15.0386	37.4199	4.67	83	3.2369	20.8109
21 B07	Be*	2	yes	2009-04-20	133	340.8	-27.6786	16.3651	31.8331	4.65	86	2.3925	22.2195
21 B07	Be*	2	yes	2009-05-05	148	527.423	-28.1455	13.5798	27.8359	4.49	120	3.21475	41.3479
21 B07	Be*	2	yes	2009-05-18	161	410.517	-26.6255	12.4178	25.9525	4.43	139	3.30465	50.6683
21 B07	Be*	2	yes	2009-06-02	176	402.218	-28.4058	11.8908	10.797	4.3	170	1.95015	66.0985
21 B07	Be*	2	yes	2009-06-15	189	442.405	-26.3384	11.2535	21.2402	4.26	201	1.909	78.8481
21 B07	Be*	2	yes	2009-06-29	203	457.059	-25.8801	13.1148	42.5852	4.13	263	1.75455	107.776
21 B07	Be*	2	yes	2009-07-15	219	430.146	-25.6016	11.9495	37.8892	4.04	312	1.8028	133.942
21 B07	Be*	2	yes	2009-07-27	231	452.74	-25.7059	12.4272	51.2448	3.92	355	1.37985	153.204
21 B07	Be*	2	yes	2009-08-11	246	322.253	-25.4456	13.0539	43.2767	3.94	290	0.8956	116.644
21 B07	Be*	2	yes	2009-08-25	260	275.965	-25.5971	12.771	38.2344	3.94	301	1.07825	123.686
21 B07	Be*	2	yes	2009-09-07	273	266.784	-25.4189	11.7625	36.1537	3.9	394	1.1724	165.994
21 B07	Be*	2	yes	2009-09-22	288	387.574	-24.2723	13.7967	60.5377	3.92	373	1.2529	178.995
21 B07	Be*	2	yes	2009-10-08	304	380.109	-24.7295	12.5175	50.6372	3.96	n.d.	1.0694	144.277
21 B07	Be*	2	yes	2009-10-20	316	425.483	-26.0861	12.4813	35.7797	3.99	252	1.14905	97.9092
21 B07	Be*	2	yes	2009-11-02	329	295.431	-25.9257	13.4042	31.0168	4.1	232	1.27405	92.206
21 B07	Be*	2	yes	2009-11-16	343	445.818	-25.8406	13.2334	57.4425	4.14	196	1.88855	70.4074
21 B07	Be*	2	yes	2009-11-30	357	407.984	n.d.	13.1509	n.d.	4.28	141	2.44375	44.4013
21 B07	Be*	2	yes	2009-12-21	378	500.732	-25.6562	14.2049	69.4986	4.17	131	2.18155	40.2615
21 B07	Be*	2	yes	2010-01-11	399	385.47	n.d.	13.1515	n.d.	4.22	107	1.6378	30.0626
21 B07	Be*	2	yes	2010-01-25	413	330.732	-25.8623	12.391	30.0905	4.29	95	1.20295	26.6018
21 B07	Be*	2	yes	2010-02-08	427	269.23	n.d.	10.8567	n.d.	4.3	105	1.27195	31.4962
21 B07	Be*	2	yes	2010-02-22	441	n.d.	n.d.	n.d.	n.d.	n.d.	n.d.	n.d.	n.d.
21 B07	Be*	2	yes	2010-03-08	455	450.529	n.d.	10.0399	n.d.	4.48	121	1.47645	39.636
21 B07	Be*	2	yes	2010-03-22	469	382.159	-25.8444	9.63526	18.6322	4.27	101.4	1.17195	33.0446
21 B07	Be*	2	yes	2010-04-07	485	369.645	-25.8711	10.9507	28.8353	4.31	106	1.44115	34.5381
21 B07	Be*	2	yes	2010-04-19	497	389.674	-25.6344	10.0998	n.d.	4.25	124	1.60805	44.4707
21 B07	Be*	2	yes	2010-05-03	511	368.129	-26.0412	10.4282	24.1761	4.26	115	1.757	38.5658
21 B07	Be*	2	yes	2010-05-17	525	422.979	-25.9588	10.7117	22.6105	4.3	124	1.7795	42.7362
21 B07	Be*	2	yes	2010-05-31	539	448.883	-25.275	9.93101	38.0676	4.11	170	1.5807	69.9585
35 C07	Be*	3	yes	2008-12-16	6	450.7	-27.2655	74.6611	36.3309	6.17	108	n.d.	n.d.
35 C07	Be*	3	yes	2008-12-30	20	425.7	-27.1018	62.2126	79.3206	5.82	95	n.d.	n.d.
35 C07	Be*	3	yes	2009-01-13	34	0	n.d.	n.d.	0	n.d.	n.d.	n.d.	n.d.
35 C07	Be*	3	yes	2009-01-27	48	336.44	-27.5985	49.5541	18.2566	4.41	119	n.d.	n.d.
35 C07	Be*	3	yes	2009-02-10	62	315.84	-28.0367	47.1842	n.d.	4.4	121	4.17925	26.5067
35 C07	Be*	3	yes	2009-02-24	76	531.63	-26.9306	42.3792	113.371	4.39	126	4.63025	29.1318
35 C07	Be*	3	yes	2009-03-10	92	381.45	-26.7987	40.1746	107.621	4.32	127	4.99205	30.2229
35 C07	Be*	3	yes	2009-03-23	105	420.17	-26.8222	39.4547	124.939	4.36	126	5.1727	29.3625
35 C07	Be*	3	yes	2009-03-30	112	426.8	-26.95	38.648	111.641	4.3	123	3.62795	31.6739
35 C07	Be*	3	yes	2009-04-20	133	380.94	-27.5672	40.0921	84.2589	4.23	126	3.1025	34.0529
35 C07	Be*	3	yes	2009-05-05	148	533.397	-27.481	39.0391	105.812	4.2	168	2.4159	55.7998
35 C07	Be*	3	yes	2009-05-18	161	416.238	-26.7316	36.1395	90.7138	4.13	194	2.4085	69.3341
35 C07	Be*	3	yes	2009-06-02	176	401.041	-27.6318	32.4467	61.6578	4.1	202	2.2305	72.7764
35 C07	Be*	3	yes	2009-06-15	189	450.945	-26.1909	32.8989	105.226	4.06	212	1.69985	78.1949
35 C07	Be*	3	yes	2009-06-29	203	450.705	-26.2018	34.9084	139.19	4.02	226	1.35165	82.6051
35 C07	Be*	3	yes	2009-07-15	219	454.364	-26.191	34.4813	111.395	4	240	1.2964	90.5443
35 C07	Be*	3	yes	2009-07-27	231	452.252	-26.1342	31.5234	117.771	3.94	281	0.9602	111.88
35 C07	Be*	3	yes	2009-08-11	246	349.086	-26.1966	36.6162	105.101	4.04	212	0.60275	79.9537
35 C07	Be*	3	yes	2009-08-25	260	383.762	-26.651	32.2375	84.5246	4.01	222	0.58805	85.4236
35 C07	Be*	3	yes	2009-09-07	273	446.031	-26.4791	27.0255	82.8352	3.93	209	0.7042	127.552
35 C07	Be*	3	yes	2009-09-22	288	419.378	-26.2749	27.6108	81.7523	3.87	385	1.11215	185.374
35 C07	Be*	3	yes	2009-10-08	304	409.652	-25.864	28.6297	86.8138	3.89	n.d.	0.9104	151.167
35 C07	Be*	3	yes	2009-10-20	316	435.629	-26.9456	22.4317	16.6705	3.9	353	0.88725	151.65
35 C07	Be*	3	yes	2009-11-02	329	260.157	-26.0448	30.3398	58.8503	3.95	312	0.9889	129.368
35 C07	Be*	3	yes	2009-11-16	343	458.86	-26.4915	26.1908	86.3079	4.01	311	1.175	131.845
35 C07	Be*	3	yes	2009-11-30	357	437.677	n.d.	27.0411	n.d.	4.3	264	1.7974	105.701
35 C07	Be*	3	yes	2009-12-21	378	477.494	-26.2462	27.2169	107.957	3.95	235	1.86105	85.59
35 C07	Be*	3	yes	2010-01-11	399	456.653	n.d.	26.0079	n.d.	4.24	207	1.71745	74.4718
35 C07	Be*	3	yes	2010-01-25	413	382.972	-26.4746	25.4517	48.0317	4.18	172	1.2681	60.3748
35 C07	Be*	3	yes	2010-02-08	427	233.905	n.d.	25.771	n.d.	4.15	163	1.2552	56.6403
35 C07	Be*	3	yes	2010-02-22	441	n.d.	n.d.	n.d.	n.d.	n.d.	n.d.	n.d.	n.d.
35 C07	Be*	3	yes	2010-03-08	455	426.521	n.d.	25.0418	n.d.	4.08	180	1.20845	64.3696
35 C07	Be*	3	yes	2010-03-22	469	387.696	-26.2444	23.9716	36.407	4.07	188.1	1.1307	70.2586
35 C07	Be*	3	yes	2010-04-07	485	339.381	-26.3762	25.7707	61.3791	4.03	195	1.5481	71.529
35 C07	Be*	3	yes	2010-04-19	497	419.869	-26.0708	24.6743	74.1981	4.04	224	1.3806	84.4215
35 C07	Be*	3	yes	2010-05-03	511	340.451	-26.4794	24.5536	53.606	4.04	218	1.43215	85.7325
35 C07	Be*	3	yes	2010-05-17	525	454.687	-26.0936	23.2475	75.5016	4.06	246	1.46225	98.598
35 C07	Be*	3	yes	2010-05-31	539	419.22	-25.593	22.8756	87.7326	3.93	300	1.32975	127.424
12 A12	Be*	1	yes	2008-12-16	6	440.7	-27.1874	63.7212	0	6.52	132	n.d.	n.d.
12 A12	Be*	1	yes	2008-12-30	20	450.7	-27.2878	37.4606	12.4877	5.65	90	n.d.	n.d.
12 A12	Be*	1	yes	2009-01-13	34	0	n.d.	n.d.	0	n.d.	n.d.	n.d.	n.d.
12 A12	Be*	1	yes	2009-01-27	48	346.58	-27.2155	26.8693	19.23	4.42	154	n.d.	n.d.
12 A12	Be*	1	yes	2009-02-10	62	339.58	-27.6985	26.1571	25.0265	4.36	161	7.374	46.3276
12 A12	Be*	1	yes	2009-02-24	76	526.12	-27.1968	24.7134	26.8774	4.39	134	5.0519	37.5312
12 A12	Be*	1	yes	2009-03-10	92	390.83	-26.5404	26.7618	63.2161	4.34	130	4.0058	37.2075
12 A12	Be*	1	yes	2009-03-23	105	441.89	-26.9837	29.4986	90.1371	4.36	120	2.9358	35.299
12 A12	Be*	1	yes	2009-03-30	112	437.06	-26.9639	28.5907	75.2115	4.28	127	2.26005	39.5363
12 A12	Be*	1	yes	2009-04-20	133	376.23	-27.5726	26.6041	52.2264	4.25	130	2.4814	40.7197
12 A12	Be*	1	yes	2009-05-05	148	545.77	-28.1305	23.3802	47.6797	4.14	203	2.77945	74.8995
12 A12	Be*	1	yes	2009-05-18	161	422.616	-26.7252	21.1516	40.2364	4.06	261	2.3275	100.263
12 A12	Be*	1	yes	2009-06-02	176	443.764	-27.6138	23.2531	50.353	4.05	283	1.628	108.539
12 A12	Be*	1	yes	2009-06-15	189	445.857	-26.0622	22.1772	58.5264	3.89	391	1.7648	161.317
12 A12	Be*	1	yes	2009-06-29	203	470.291	-25.3839	25.3454	112.115	3.81	480	2.0147	202.462
12 A12	Be*	1	yes	2009-07-15	219	474.394	-25.1037	27.8283	117.959	3.75	501	1.90355	217.708
12 A12	Be*	1	yes	2009-07-27	231	490.291	-25.4894	30.2394	133.773	3.77	464	1.65305	191.021
12 A12	Be*	1	yes	2009-08-11	246	345.927	-25.8746	30.3401	89.1615	3.88	284	0.9767	103.426
12 A12	Be*	1	yes	2009-08-25	260	176.016	-26.6847	27.9488	31.2333	3.84	310	1.25855	116.116
12 A12	Be*	1	yes	2009-09-07	273	138.298	-25.8414	27.1363	n.d.	3.88	361	1.60325	143.265
12 A12	Be*	1	yes	2009-09-22	288	396.688	-26.0368	32.1883	80.7542	3.98	207	1.12615	70.9299
12 A12	Be*	1	yes	2009-10-08	304	268.31	-25.8629	45.1649	70.9828	4.05	n.d.	1.14185	36.4752
12 A12	Be*	1	yes	2009-10-20	316	365.53	-25.7243	47.5185	136.106	4.06	120	1.2257	21.498
12 A12	Be*	1	yes	2009-11-02	329	136.976	-25.7242	52.9825	74.8463	4.16	112	1.1952	15.4723
12 A12	Be*	1	yes	2009-11-16	343	462.437	-26.5212	40.9051	107.022	4.29	91	3.2376	10.6428
12 A12	Be*	1	yes	2009-11-30	357	443.627	n.d.	35.723	n.d.	4.33	92	3.47975	13.8064
12 A12	Be*	1	yes	2009-12-21	378	517.676	-26.5612	37.0037	113.299	4.01	97	2.48095	17.8268
12 A12	Be*	1	yes	2010-01-11	399	403.961	n.d.	32.046	n.d.	4.02	84	1.3972	17.3173
12 A12	Be*	1	yes	2010-01-25	413	428.378	-26.9046	21.6264	33.4601	4.14	86	1.03915	21.9718
12 A12	Be*	1	yes	2010-02-08	427	258.965	n.d.	18.6396	n.d.	4.19	106	1.0637	33.3293
12 A12	Be*	1	yes	2010-02-22	441	191.075	-26.6097	17.7211	14.6495	4.17	118	1.1167	39.2049
12 A12	Be*	1	yes	2010-03-08	455	492.372	n.d.	16.383	n.d.	4.31	108	1.3792	33.5478
12 A12	Be*	1	yes	2010-03-22	469	401.38	-26.5634	14.7732	10.6963	4.16	113.4	1.4737	33.9463
12 A12	Be*	1	yes	2010-04-07	485	352.781	-26.6307	18.4749	25.5683	4.14	118	2.08575	34.7361
12 A12	Be*	1	yes	2010-04-19	497	407.791	-26.4194	19.3054	32.5173	4.2	121	1.49825	38.886
12 A12	Be*	1	yes	2010-05-03	511	346.11	-26.4727	19.8607	34.3041	4.15	121	1.50205	38.6101
12 A12	Be*	1	yes	2010-05-17	525	453.848	-26.3058	20.0171	35.9699	4.2	132	1.656	42.2909
12 A12	Be*	1	yes	2010-05-31	539	466.553	-26.3592	21.6052	54.3187	4.13	123	1.22835	37.2948
23 B09	Be*	2	yes	2008-12-16	6	n.d.	n.d.	n.d.	0	n.d.	n.d.	n.d.	n.d.
23 B09	Be*	2	yes	2008-12-30	20	335.7	-26.6288	39.9491	40.6817	6.23	86	n.d.	n.d.
23 B09	Be*	2	yes	2009-01-13	34	0	n.d.	n.d.	0	n.d.	n.d.	n.d.	n.d.
23 B09	Be*	2	yes	2009-01-27	48	264.34	-27.1245	26.22	17.9343	4.9	89	n.d.	n.d.
23 B09	Be*	2	yes	2009-02-10	62	283.98	-28.5068	19.3687	0	4.89	92	6.7894	17.6678
23 B09	Be*	2	yes	2009-02-24	76	486.92	-28.6008	16.0051	0	4.71	100	7.56615	21.8186
23 B09	Be*	2	yes	2009-03-10	92	331.75	-26.7182	14.8994	20.6582	4.67	88	5.25765	19.2278
23 B09	Be*	2	yes	2009-03-23	105	376.56	-27.0637	16.1549	36.6312	4.7	74	3.51035	15.5286
23 B09	Be*	2	yes	2009-03-30	112	384.62	-27.3812	15.9031	23.8131	4.65	79	3.27165	18.9334
23 B09	Be*	2	yes	2009-04-20	133	313.07	-28.4951	16.0378	9.01102	4.65	81	3.2136	19.9646
23 B09	Be*	2	yes	2009-05-05	148	466.546	-28.573	15.5531	9.63269	4.5	98	3.58935	28.4153
23 B09	Be*	2	yes	2009-05-18	161	360.79	-27.0305	13.1352	16.843	4.45	125	3.4652	43.3026
23 B09	Be*	2	yes	2009-06-02	176	343.99	-28.3041	12.4059	8.186	4.39	129	2.0885	46.2721
23 B09	Be*	2	yes	2009-06-15	189	394.753	-25.8024	11.6922	30.5801	4.27	156	2.2426	60.4824
23 B09	Be*	2	yes	2009-06-29	203	392.331	-25.1141	9.89885	36.8124	4.18	210	1.8072	85.2518
23 B09	Be*	2	yes	2009-07-15	219	402.499	-25.1461	9.42037	35.4308	4.11	273	1.61905	118.667
23 B09	Be*	2	yes	2009-07-27	231	440.044	-24.6282	9.77742	53.3155	4.02	281	1.2165	120.838
23 B09	Be*	2	yes	2009-08-11	246	247.544	-24.6429	10.1382	32.412	4.12	223	0.8817	91.7941
23 B09	Be*	2	yes	2009-08-25	260	84.278	-25.4571	11.0686	10.9193	4.13	216	1.1363	87.4844
23 B09	Be*	2	yes	2009-09-07	273	24.7	-26.0954	11.3562	1.93832	4.08	271	1.49415	110.553
23 B09	Be*	2	yes	2009-09-22	288	276.55	-23.9798	10.2713	37.0859	4.09	225	0.6501	101.816
23 B09	Be*	2	yes	2009-10-08	304	316.622	-23.9483	11.0019	34.5182	4.16	n.d.	0.53265	77.4777
23 B09	Be*	2	yes	2009-10-20	316	409.133	-24.5021	11.4627	69.7445	4.09	158	0.51815	60.5419
23 B09	Be*	2	yes	2009-11-02	329	280.197	-24.6908	13.1138	43.7577	4.28	135	0.45555	46.2809
23 B09	Be*	2	yes	2009-11-16	343	420.594	-25.0036	11.781	61.6097	4.27	132	0.9245	44.2584
23 B09	Be*	2	yes	2009-11-30	357	356.532	n.d.	12.3378	n.d.	4.29	117	1.75295	36.0165
23 B09	Be*	2	yes	2009-12-21	378	456.367	-25.2262	11.5258	55.9117	4.33	115	1.3747	36.6283
23 B09	Be*	2	yes	2010-01-11	399	n.d.	n.d.	n.d.	n.d.	n.d.	n.d.	n.d.	n.d.
23 B09	Be*	2	yes	2010-01-25	413	318.478	-25.6618	10.2412	27.1292	4.29	103	1.054	33.9823
23 B09	Be*	2	yes	2010-02-08	427	272.931	n.d.	10.0156	n.d.	4.32	117	1.1205	41.498
23 B09	Be*	2	yes	2010-02-22	441	n.d.	n.d.	n.d.	n.d.	n.d.	n.d.	n.d.	n.d.
23 B09	Be*	2	yes	2010-03-08	455	399.08	n.d.	8.70125	n.d.	4.35	132	1.39585	49.9605
23 B09	Be*	2	yes	2010-03-22	469	342.224	-25.3059	8.98285	23.1208	4.25	129.8	1.2951	48.3123
23 B09	Be*	2	yes	2010-04-07	485	300.926	-25.1296	9.30897	33.4056	4.22	146	1.74205	54.4181
23 B09	Be*	2	yes	2010-04-19	497	348.892	-25.2023	9.03706	24.6667	4.23	150	1.4185	59.6334
23 B09	Be*	2	yes	2010-05-03	511	316.71	-25.3677	9.28813	26.0242	4.18	159	1.4174	64.3333
23 B09	Be*	2	yes	2010-05-17	525	375.583	-25.2311	9.18813	31.036	4.24	169	1.31555	68.4675
23 B09	Be*	2	yes	2010-05-31	539	376.867	-24.641	9.22734	40.3047	4.15	167	1.2735	69.0775
37 C09	Be*	3	yes	2008-12-16	6	510.7	-26.5198	22.7681	20.4931	6.14	137	n.d.	n.d.
37 C09	Be*	3	yes	2008-12-30	20	380.7	-17.1408	19.5061	298.494	5.12	136	n.d.	n.d.
37 C09	Be*	3	yes	2009-01-13	34	0	n.d.	n.d.	0	n.d.	n.d.	n.d.	n.d.
37 C09	Be*	3	yes	2009-01-27	48	316.82	-27.0178	18.3665	20.3488	4.55	156	n.d.	n.d.
37 C09	Be*	3	yes	2009-02-10	62	336.01	-28.3382	16.357	10.5808	4.55	166	6.0795	52.6721
37 C09	Be*	3	yes	2009-02-24	76	514.97	-28.3446	16.0456	11.8105	4.59	150	5.15655	45.6499
37 C09	Be*	3	yes	2009-03-10	92	376.49	-27.1672	15.5584	22	4.52	137	4.68125	40.0688
37 C09	Be*	3	yes	2009-03-23	105	442.24	-27.6452	16.6204	34.5122	4.54	120	3.5059	33.3366
37 C09	Be*	3	yes	2009-03-30	112	441.62	-27.532	16.8041	32.527	4.55	114	2.44365	30.5195
37 C09	Be*	3	yes	2009-04-20	133	361.5	-28.6886	17.0343	7.8552	4.56	111	2.22485	28.9964
37 C09	Be*	3	yes	2009-05-05	148	530.211	-28.575	16.8999	15.08	4.48	135	2.11085	41.5363
37 C09	Be*	3	yes	2009-05-18	161	400.046	-27.6281	15.4429	12.3769	4.42	156	1.9591	54.9702
37 C09	Be*	3	yes	2009-06-02	176	453.597	-28.3633	14.6377	12.8654	4.39	159	1.2595	57.7922
37 C09	Be*	3	yes	2009-06-15	189	444.134	-26.2949	14.0875	36.5769	4.33	181	1.2223	70.9748
37 C09	Be*	3	yes	2009-06-29	203	457.537	-26.0333	21.9833	71.0143	4.26	207	1.1075	82.8353
37 C09	Be*	3	yes	2009-07-15	219	462.842	-25.8611	14.1074	52.5178	4.22	229	1.101	94.5198
37 C09	Be*	3	yes	2009-07-27	231	451.852	-25.7602	14.3875	61.6349	4.18	260	1.0331	108.49
37 C09	Be*	3	yes	2009-08-11	246	346.009	-25.8461	15.0497	46.943	4.23	216	0.73185	87.3959
37 C09	Be*	3	yes	2009-08-25	260	385.164	-26.8965	14.6485	29.4099	4.21	206	0.6437	86.0849
37 C09	Be*	3	yes	2009-09-07	273	409.087	-25.8261	13.3951	47.6362	4.17	265	0.73825	110.008
37 C09	Be*	3	yes	2009-09-22	288	406.678	-25.4549	13.3529	45.0359	4.08	316	1.03635	150.621
37 C09	Be*	3	yes	2009-10-08	304	421.133	-25.414	13.5799	45.2549	4.14	n.d.	0.7491	114.743
37 C09	Be*	3	yes	2009-10-20	316	438.857	-26.6096	27.29	45.9467	3.89	331	0.8395	135.582
37 C09	Be*	3	yes	2009-11-02	329	305.636	-25.6568	15.5297	37.8613	4.21	249	0.84195	105.104
37 C09	Be*	3	yes	2009-11-16	343	438.304	-25.605	14.3182	65.9637	4.23	219	1.32835	93.4055
37 C09	Be*	3	yes	2009-11-30	357	414.222	n.d.	14.5798	n.d.	4.27	181	1.9662	69.2597
37 C09	Be*	3	yes	2009-12-21	378	n.d.	n.d.	n.d.	52.8615	n.d.	n.d.	n.d.	n.d.
37 C09	Be*	3	yes	2010-01-11	399	399.057	n.d.	15.6957	n.d.	4.44	139	1.476	47.8376
37 C09	Be*	3	yes	2010-01-25	413	372.702	-26.2586	12.6989	32.3605	4.31	125	1.1059	41.6108
37 C09	Be*	3	yes	2010-02-08	427	231.543	n.d.	12.0125	n.d.	4.36	138	1.1442	49.4928
37 C09	Be*	3	yes	2010-02-22	441	n.d.	n.d.	n.d.	n.d.	n.d.	n.d.	n.d.	n.d.
37 C09	Be*	3	yes	2010-03-08	455	435.736	n.d.	11.78	n.d.	4.4	148	1.3167	55.8162
37 C09	Be*	3	yes	2010-03-22	469	386.491	-25.9364	10.6498	19.1634	4.33	144	1.0761	54.5653
37 C09	Be*	3	yes	2010-04-07	485	365.229	-25.9662	11.5496	32.009	4.32	161	1.62185	62.1311
37 C09	Be*	3	yes	2010-04-19	497	383.678	-25.9018	11.1019	28.6575	4.32	177	1.57715	72.5735
37 C09	Be*	3	yes	2010-05-03	511	356.104	-26.1279	11.3993	27.3261	4.32	181	1.68145	73.9939
37 C09	Be*	3	yes	2010-05-17	525	461.652	-25.7491	11.1308	42.6464	4.35	185	1.72725	75.1406
37 C09	Be*	3	yes	2010-05-31	539	429.468	-25.502	10.8413	40.7677	4.24	192	1.4288	81.105
07 A07	Be*As	1	yes	2008-12-16	6	430.7	-26.7014	45.5722	89.7449	6.8	124	n.d.	n.d.
07 A07	Be*As	1	yes	2008-12-30	20	465.7	-27.4718	27.3784	31.3042	5.95	74	n.d.	n.d.
07 A07	Be*As	1	yes	2009-01-13	34	0	n.d.	n.d.	0	n.d.	n.d.	n.d.	n.d.
07 A07	Be*As	1	yes	2009-01-27	48	1.7	-27.185	33.6841	0.234981	n.d.	n.d.	n.d.	n.d.
07 A07	Be*As	1	yes	2009-02-10	62	1	-27.4895	38.1148	0	n.d.	n.d.	n.d.	n.d.
07 A07	Be*As	1	yes	2009-02-24	76	520.41	-28.2348	19.3669	19.2851	4.69	108	9.9587	9.99855
07 A07	Be*As	1	yes	2009-03-10	92	390.33	-27.8919	18.9312	24.2752	4.68	90	6.0928	9.71195
07 A07	Be*As	1	yes	2009-03-23	105	436.39	-27.7657	24.6873	89.0962	4.74	68	3.0124	8.81595
07 A07	Be*As	1	yes	2009-03-30	112	412.62	-28.1499	23.6564	28.5412	4.72	66	2.28035	8.93
07 A07	Be*As	1	yes	2009-04-20	133	356.06	-28.6296	21.8283	14.4835	4.54	71	2.4318	10.1864
07 A07	Be*As	1	yes	2009-05-05	148	520.602	-28.7725	19.9441	10.213	4.57	95	3.296	22.6862
07 A07	Be*As	1	yes	2009-05-18	161	393.455	-27.6982	18.161	20.0697	4.48	115	3.60185	33.0175
07 A07	Be*As	1	yes	2009-06-02	176	382.84	-28.392	16.602	21.1487	4.38	137	3.2528	42.9745
07 A07	Be*As	1	yes	2009-06-15	189	320.021	-26.5932	16.8366	47.657	4.25	201	2.3334	75.1107
07 A07	Be*As	1	yes	2009-06-29	203	432.545	-26.6544	18.851	72.246	4.12	283	2.3013	107.546
07 A07	Be*As	1	yes	2009-07-15	219	409.413	-26.1717	16.5529	75.4867	4.04	298	1.9273	121.505
07 A07	Be*As	1	yes	2009-07-27	231	439.096	-26.7979	16.5002	75.9303	3.98	304	1.48195	123.377
07 A07	Be*As	1	yes	2009-08-11	246	298.079	-26.9131	15.8969	50.8515	4.03	239	0.9978	93.1876
07 A07	Be*As	1	yes	2009-08-25	260	81.731	-26.4477	16.8261	n.d.	3.97	261	2.109	104.749
07 A07	Be*As	1	yes	2009-09-07	273	48.7	-26.3064	15.8276	11.2098	4.05	258	1.9113	106.551
07 A07	Be*As	1	yes	2009-09-22	288	0	n.d.	n.d.	0	n.d.	n.d.	n.d.	n.d.
07 A07	Be*As	1	yes	2009-10-08	304	124.689	-27.1299	30.7025	22.7258	4.42	n.d.	2.4033	24.5599
07 A07	Be*As	1	yes	2009-10-20	316	188.494	-27.0272	25.5533	39.4565	4.51	82	1.24575	11.571
07 A07	Be*As	1	yes	2009-11-02	329	10.5	-26.9348	25.6281	2.09786	4.7	68.1	n.d.	n.d.
07 A07	Be*As	1	yes	2009-11-16	343	406.556	-26.9492	18.3787	73.7541	4.43	151	2.45915	49.0053
07 A07	Be*As	1	yes	2009-11-30	357	395.117	n.d.	18.0163	n.d.	4.47	124	3.9369	35.1638
07 A07	Be*As	1	yes	2009-12-21	378	485.737	-26.7255	16.8083	95.6155	3.6	116	2.1885	32.7596
07 A07	Be*As	1	yes	2010-01-11	399	409.162	n.d.	15.9345	n.d.	4.93	96	1.61115	26.3642
07 A07	Be*As	1	yes	2010-01-25	413	0	n.d.	n.d.	0	n.d.	n.d.	n.d.	n.d.
07 A07	Be*As	1	yes	2010-02-08	427	291.322	n.d.	13.91	n.d.	4.4	109	1.59665	33.1086
07 A07	Be*As	1	yes	2010-02-22	441	297.94	-26.7622	14.2745	39.2346	4.44	107	1.73405	30.9601
07 A07	Be*As	1	yes	2010-03-08	455	492.985	n.d.	13.4793	n.d.	4.4	133	1.812	45.0936
07 A07	Be*As	1	yes	2010-03-22	469	397.486	-26.5834	10.8647	28.1751	4.36	103.7	1.6531	29.6814
07 A07	Be*As	1	yes	2010-04-07	485	322.564	-26.6917	11.7559	32.6223	4.34	133	2.0394	44.8152
07 A07	Be*As	1	yes	2010-04-19	497	381.813	-26.5289	11.4997	39.8478	4.26	142	1.6369	52.118
07 A07	Be*As	1	yes	2010-05-03	511	317.95	-26.7985	12.9172	35.916	4.3	121	1.7243	41.2836
07 A07	Be*As	1	yes	2010-05-17	525	414.452	-26.5948	13.9141	48.7452	4.26	160	1.9877	59.1229
07 A07	Be*As	1	yes	2010-05-31	539	422.879	-25.7737	10.6474	74.3726	4.18	181	1.64835	69.7817
24 B10	Be*As	2	yes	2008-12-16	6	400.7	-26.053	47.5743	40.2116	7.09	136	n.d.	n.d.
24 B10	Be*As	2	yes	2008-12-30	20	395.7	-26.5158	29.9862	118.399	6.19	74	n.d.	n.d.
24 B10	Be*As	2	yes	2009-01-13	34	0	n.d.	n.d.	0	n.d.	n.d.	n.d.	n.d.
24 B10	Be*As	2	yes	2009-01-27	48	197.83	-27.6745	21.1836	8.90438	5.18	97	n.d.	n.d.
24 B10	Be*As	2	yes	2009-02-10	62	305.69	-28.3722	17.2038	7.82164	5.22	101	8.5404	17.7326
24 B10	Be*As	2	yes	2009-02-24	76	521.35	-28.2598	14.8314	7.92397	5.01	106	7.9482	20.331
24 B10	Be*As	2	yes	2009-03-10	92	335.94	-27.1679	13.8497	34.6275	4.95	99	6.2348	19.0821
24 B10	Be*As	2	yes	2009-03-23	105	376.01	-28.5722	15.6062	12.5675	4.93	87	4.10415	17.4534
24 B10	Be*As	2	yes	2009-03-30	112	404.78	-27.7297	16.4012	47.1748	4.91	86	3.3945	19.4265
24 B10	Be*As	2	yes	2009-04-20	133	336.79	-28.3811	15.8621	31.7782	4.9	86	3.1874	20.4085
24 B10	Be*As	2	yes	2009-05-05	148	490.242	-28.7461	15.7086	16.8309	4.81	101	2.32465	31.2279
24 B10	Be*As	2	yes	2009-05-18	161	396.234	-27.055	13.5818	51.5695	4.73	117	1.91925	41.6983
24 B10	Be*As	2	yes	2009-06-02	176	353.463	-28.2136	12.2436	14.5742	4.65	133	1.38885	50.3171
24 B10	Be*As	2	yes	2009-06-15	189	426.883	-26.5804	11.0105	42.6512	4.53	169	1.47615	70.8402
24 B10	Be*As	2	yes	2009-06-29	203	433.588	-25.8081	11.0068	77.9686	4.36	221	1.26495	93.7088
24 B10	Be*As	2	yes	2009-07-15	219	472.459	-25.5036	11.363	92.1426	4.32	248	1.3281	108.202
24 B10	Be*As	2	yes	2009-07-27	231	489.856	-26.3742	12.1005	83.9317	4.25	271	0.98585	118.87
24 B10	Be*As	2	yes	2009-08-11	246	263.909	-26.2824	12.7892	51.4402	4.31	226	0.6608	96.3957
24 B10	Be*As	2	yes	2009-08-25	260	107.003	-26.4771	11.4	21.1756	4.24	279	1.1741	120.734
24 B10	Be*As	2	yes	2009-09-07	273	92.105	-26.1476	10.8639	17.4376	4.16	351	1.6995	154.095
24 B10	Be*As	2	yes	2009-09-22	288	372.946	-26.0314	13.9336	68.8222	4.2	253	0.96035	115.141
24 B10	Be*As	2	yes	2009-10-08	304	360.634	-25.6368	12.6661	81.7356	4.26	n.d.	0.9033	112.679
24 B10	Be*As	2	yes	2009-10-20	316	419.682	-24.8166	12.1338	163.592	4.14	192	0.8779	79.057
24 B10	Be*As	2	yes	2009-11-02	329	233.372	-26.1427	13.8046	44.3144	4.36	173	0.78005	66.2668
24 B10	Be*As	2	yes	2009-11-16	343	437.47	-27.1286	12.647	48.9176	4.41	159	1.79315	58.1937
24 B10	Be*As	2	yes	2009-11-30	357	382.768	n.d.	11.6764	n.d.	4.41	145	2.29205	49.7492
24 B10	Be*As	2	yes	2009-12-21	378	464.679	-26.6292	11.5941	65.8684	4.38	110	2.0143	34.3034
24 B10	Be*As	2	yes	2010-01-11	399	381.3	n.d.	11.2603	n.d.	4.57	98	1.33825	30.3173
24 B10	Be*As	2	yes	2010-01-25	413	363.722	-26.6906	10.1406	43.7182	4.44	95	1.03905	30.2995
24 B10	Be*As	2	yes	2010-02-08	427	242.814	n.d.	9.71171	n.d.	4.53	106	1.04425	36.6561
24 B10	Be*As	2	yes	2010-02-22	441	n.d.	n.d.	n.d.	n.d.	n.d.	n.d.	n.d.	n.d.
24 B10	Be*As	2	yes	2010-03-08	455	423.37	n.d.	8.42005	n.d.	4.53	138	1.32255	54.5201
24 B10	Be*As	2	yes	2010-03-22	469	398.678	-26.2929	8.70926	30.4851	4.44	114.9	1.2297	43.0076
24 B10	Be*As	2	yes	2010-04-07	485	321.667	-26.5456	9.31167	33.1824	4.44	114	1.6665	41.4376
24 B10	Be*As	2	yes	2010-04-19	497	345.226	-26.2428	9.20584	31.5322	4.47	120	1.5339	44.9997
24 B10	Be*As	2	yes	2010-05-03	511	306.046	-26.5882	10.2275	31.3175	4.48	98	1.694	33.0848
24 B10	Be*As	2	yes	2010-05-17	525	426.333	-26.4351	11.631	51.1446	4.5	129	1.77865	48.5427
24 B10	Be*As	2	yes	2010-05-31	539	428.585	-25.925	10.0456	62.5595	4.38	145	1.51485	59.0918
41 C13	Be*As	3	yes	2008-12-16	6	460.7	-28.1068	48.8299	0	6.07	122	n.d.	n.d.
41 C13	Be*As	3	yes	2008-12-30	20	415.7	-27.6128	39.8323	17.3686	5.08	106	n.d.	n.d.
41 C13	Be*As	3	yes	2009-01-13	34	0	n.d.	n.d.	0	n.d.	n.d.	n.d.	n.d.
41 C13	Be*As	3	yes	2009-01-27	48	356.42	-27.7178	39.1875	50.0165	4.42	141	n.d.	n.d.
41 C13	Be*As	3	yes	2009-02-10	62	346.98	-28.9532	29.3786	0	4.35	134	5.66545	35.8314
41 C13	Be*As	3	yes	2009-02-24	76	565.95	-28.6796	30.1845	0	4.38	116	4.72975	28.6381
41 C13	Be*As	3	yes	2009-03-10	92	378.04	-28.3097	30.8192	0	4.42	107	4.06925	25.1475
41 C13	Be*As	3	yes	2009-03-23	105	456.31	-28.6387	35.22	2.53694	4.38	93	3.1561	19.9033
41 C13	Be*As	3	yes	2009-03-30	112	437.1	-28.5315	28.4075	7.70561	4.34	93	3.24635	19.7563
41 C13	Be*As	3	yes	2009-04-20	133	375.84	-28.7267	35.5609	19.8594	4.24	99	2.1896	20.1801
41 C13	Be*As	3	yes	2009-05-05	148	531.308	-28.9325	32.3627	26.6257	4.31	112	1.73465	29.6973
41 C13	Be*As	3	yes	2009-05-18	161	425.431	-28.4246	31.6204	0	4.25	119	1.40965	34.3183
41 C13	Be*As	3	yes	2009-06-02	176	434.478	-28.696	32.4789	15.1905	4.22	121	0.92765	35.6257
41 C13	Be*As	3	yes	2009-06-15	189	440.286	-27.7164	30.9484	22.1463	4.13	138	0.8616	43.3509
41 C13	Be*As	3	yes	2009-06-29	203	468.382	-27.1528	33.5475	85.6161	4.12	128	0.56965	40.5266
41 C13	Be*As	3	yes	2009-07-15	219	344.251	-27.2945	30.0016	48.6517	4.29	172	0.81645	62.4382
41 C13	Be*As	3	yes	2009-07-27	231	477.485	-27.6382	26.831	52.769	4.02	194	0.7098	71.5191
41 C13	Be*As	3	yes	2009-08-11	246	317.285	-27.3496	26.8615	55.454	3.98	182	n.d.	n.d.
41 C13	Be*As	3	yes	2009-08-25	260	416.077	-27.364	26.5609	54.4792	3.93	221	0.70565	86.0649
41 C13	Be*As	3	yes	2009-09-07	273	446.568	-27.3806	23.1205	47.6051	3.85	294	0.80285	112.663
41 C13	Be*As	3	yes	2009-09-22	288	408.23	-27.2789	21.6083	36.7742	3.8	340	1.0134	146.58
41 C13	Be*As	3	yes	2009-10-08	304	447.426	-26.7071	21.098	76.4357	3.72	n.d.	0.86845	136.422
41 C13	Be*As	3	yes	2009-10-20	316	456.026	-26.9021	23.0362	122.382	3.81	314	0.84915	125.112
41 C13	Be*As	3	yes	2009-11-02	329	325.816	-26.9338	24.0084	54.1899	3.86	314	0.8031	125.544
41 C13	Be*As	3	yes	2009-11-16	343	460.284	-27.7065	22.724	54.3833	3.94	255	1.23275	100.179
41 C13	Be*As	3	yes	2009-11-30	357	409.102	n.d.	23.1861	n.d.	4.09	185	1.47915	64.2116
41 C13	Be*As	3	yes	2009-12-21	378	518.701	-27.3957	22.6932	79.2382	3.96	181	1.4259	63.0732
41 C13	Be*As	3	yes	2010-01-11	399	398.919	n.d.	23.3056	n.d.	3.92	150	1.6364	48.0033
41 C13	Be*As	3	yes	2010-01-25	413	434.357	-27.5321	23.0714	47.0137	4.18	147	1.34785	48.0607
41 C13	Be*As	3	yes	2010-02-08	427	205.706	n.d.	20.8662	n.d.	4.21	159	1.14475	55.748
41 C13	Be*As	3	yes	2010-02-22	441	n.d.	n.d.	n.d.	n.d.	n.d.	n.d.	n.d.	n.d.
41 C13	Be*As	3	yes	2010-03-08	455	393.219	n.d.	20.1124	n.d.	4.24	167	1.3358	61.6732
41 C13	Be*As	3	yes	2010-03-22	469	468.88	-27.7419	19.8608	0	4.19	132.7	1.0505	46.6669
41 C13	Be*As	3	yes	2010-04-07	485	401.656	-27.5352	22.5951	24.5792	4.16	150	1.2387	52.5751
41 C13	Be*As	3	yes	2010-04-19	497	375.023	-27.2643	20.6511	19.8178	4.09	176	1.0912	66.2541
41 C13	Be*As	3	yes	2010-05-03	511	369.254	-27.3732	20.7799	26.8364	4.05	185	1.2044	70.866
41 C13	Be*As	3	yes	2010-05-17	525	442.119	-27.1667	20.9841	45.8323	4.06	200	1.3094	73.6622
41 C13	Be*As	3	yes	2010-05-31	539	415.684	-27.1195	20.9836	43.7697	3.99	186	1.0358	69.0096
14 A14	Be*As	1	yes	2008-12-16	6	405.7	-27.068	54.1939	0	6.5	101	n.d.	n.d.
14 A14	Be*As	1	yes	2008-12-30	20	425.7	-27.6043	38.6206	217.052	5.26	70	n.d.	n.d.
14 A14	Be*As	1	yes	2009-01-13	34	0	n.d.	n.d.	0	n.d.	n.d.	n.d.	n.d.
14 A14	Be*As	1	yes	2009-01-27	48	346.78	-28.0069	28.4251	14.0892	4.49	100	n.d.	n.d.
14 A14	Be*As	1	yes	2009-02-10	62	286.49	-28.1103	22.6157	30.506	4.27	118	10.2526	18.505
14 A14	Be*As	1	yes	2009-02-24	76	512.19	-27.8848	22.0227	54.2617	4.31	112	7.72135	18.9342
14 A14	Be*As	1	yes	2009-03-10	92	396.01	-27.3579	21.9889	81.3717	4.31	104	5.3985	19.4145
14 A14	Be*As	1	yes	2009-03-23	105	427.95	-27.9294	25.9229	76.5119	4.35	85	3.4981	15.343
14 A14	Be*As	1	yes	2009-03-30	112	436.77	-27.7834	26.5656	59.829	4.35	78	3.09315	13.1279
14 A14	Be*As	1	yes	2009-04-20	133	342.8	-28.4231	26.2248	43.1434	4.27	79	3.1834	13.7311
14 A14	Be*As	1	yes	2009-05-05	148	495.823	-28.2905	23.2217	65.2087	4.22	107	3.67305	27.1032
14 A14	Be*As	1	yes	2009-05-18	161	397.768	-27.5157	20.2644	39.0541	4.12	149	4.11345	46.8411
14 A14	Be*As	1	yes	2009-06-02	176	371.409	-28.3563	21.2227	36.3565	4.08	170	3.55645	54.4537
14 A14	Be*As	1	yes	2009-06-15	189	307.976	-26.5802	21.2355	65.4598	4	206	3.80315	72.0335
14 A14	Be*As	1	yes	2009-06-29	203	437.364	-26.6489	21.0997	95.3094	3.92	284	3.5274	106.786
14 A14	Be*As	1	yes	2009-07-15	219	428.621	-26.2427	22.7653	104.452	3.82	361	3.71955	144.218
14 A14	Be*As	1	yes	2009-07-27	231	455.76	-26.8684	24.5542	99.0675	3.76	355	2.07785	139.815
14 A14	Be*As	1	yes	2009-08-11	246	319.373	-26.9454	24.4414	64.6412	3.82	270	1.086	99.1898
14 A14	Be*As	1	yes	2009-08-25	260	1	-28.2417	n.d.	0	n.d.	n.d.	n.d.	n.d.
14 A14	Be*As	1	yes	2009-09-07	273	0	n.d.	n.d.	0	n.d.	n.d.	n.d.	n.d.
14 A14	Be*As	1	yes	2009-09-22	288	0	n.d.	n.d.	0	n.d.	n.d.	n.d.	n.d.
14 A14	Be*As	1	yes	2009-10-08	304	96.534	-27.3529	42.3517	5.51373	4.2	n.d.	3.1782	2.02975
14 A14	Be*As	1	yes	2009-10-20	316	189.76	-27.5123	44.925	13.555	4.17	79	3.1825	0.21245
14 A14	Be*As	1	yes	2009-11-02	329	0	n.d.	n.d.	0	n.d.	n.d.	n.d.	n.d.
14 A14	Be*As	1	yes	2009-11-16	343	410.691	-27.6952	39.2025	43.3498	4.27	73	3.8011	n.d.
14 A14	Be*As	1	yes	2009-11-30	357	381.651	n.d.	35.8428	n.d.	4.24	69	3.7093	0.80575
14 A14	Be*As	1	yes	2009-12-21	378	481.833	-27.8272	35.2229	55.2763	4.17	64	3.3081	3.0913
14 A14	Be*As	1	yes	2010-01-11	399	379.797	n.d.	28.4129	n.d.	4.29	60	1.72395	6.66015
14 A14	Be*As	1	yes	2010-01-25	413	387.791	-27.7411	24.93	19.2869	3.94	58	1.42085	6.138
14 A14	Be*As	1	yes	2010-02-08	427	263.04	n.d.	22.8231	n.d.	4.3	62	1.4861	7.41225
14 A14	Be*As	1	yes	2010-02-22	441	136.684	-27.5187	22.4321	8.31726	4.29	69	1.6161	10.0098
14 A14	Be*As	1	yes	2010-03-08	455	470.107	n.d.	19.6457	n.d.	4.34	74	1.72165	12.8723
14 A14	Be*As	1	yes	2010-03-22	469	382.182	-26.9729	15.9309	14.1288	4.18	94.5	1.4524	24.9611
14 A14	Be*As	1	yes	2010-04-07	485	330.472	-27.3337	18.654	19.1083	4.13	106	2.1648	28.3118
14 A14	Be*As	1	yes	2010-04-19	497	336.507	-27.1359	20.0694	21.3301	4.26	95	2.1052	22.7214
14 A14	Be*As	1	yes	2010-05-03	511	314.701	-27.4017	22.1328	15.1493	4.27	82	2.22895	16.2582
14 A14	Be*As	1	yes	2010-05-17	525	424.386	-27.3863	22.4453	8.52639	4.29	89	2.3094	18.8953
14 A14	Be*As	1	yes	2010-05-31	539	419.952	-27.2719	24.3653	35.527	4.27	75	1.55725	14.4848
22 B08	Be*As	2	yes	2008-12-16	6	425.7	-25.36	39.3285	293.721	6.87	130	n.d.	n.d.
22 B08	Be*As	2	yes	2008-12-30	20	385.7	-26.9878	24.1051	72.4461	5.82	94	n.d.	n.d.
22 B08	Be*As	2	yes	2009-01-13	34	31.7	n.d.	22.3914	n.d.	5.93	104	n.d.	n.d.
22 B08	Be*As	2	yes	2009-01-27	48	286.64	-26.5449	21.3263	82.186	4.9	112	n.d.	n.d.
22 B08	Be*As	2	yes	2009-02-10	62	305.26	-28.2733	18.251	4.11004	4.95	108	6.20005	24.2708
22 B08	Be*As	2	yes	2009-02-24	76	491.92	-28.3628	15.8659	20.9915	4.9	118	7.44765	28.7106
22 B08	Be*As	2	yes	2009-03-10	92	379.82	-26.9302	15.8957	72.8518	4.75	129	8.48255	30.432
22 B08	Be*As	2	yes	2009-03-23	105	401.35	-27.8837	17.4053	69.4204	4.76	115	5.0166	22.9515
22 B08	Be*As	2	yes	2009-03-30	112	416.16	-27.7582	17.1346	66.999	4.76	109	3.69705	22.8392
22 B08	Be*As	2	yes	2009-04-20	133	362.75	-28.2051	17.4124	48.7852	4.7	105	3.1528	23.6643
22 B08	Be*As	2	yes	2009-05-05	148	475.679	-28.8235	16.2536	27.1221	4.66	121	3.2586	35.0806
22 B08	Be*As	2	yes	2009-05-18	161	385.416	-27.751	13.7683	37.2586	4.6	150	3.19675	54.5128
22 B08	Be*As	2	yes	2009-06-02	176	416.745	-27.9493	12.1985	32.6022	4.51	165	1.6754	65.2272
22 B08	Be*As	2	yes	2009-06-15	189	425.233	-26.4009	11.4739	70.8442	4.47	207	2.1016	83.9335
22 B08	Be*As	2	yes	2009-06-29	203	466.693	-26.0961	10.9745	88.5862	4.28	290	2.2043	127.947
22 B08	Be*As	2	yes	2009-07-15	219	457.851	-26.0841	11.1335	86.5696	4.27	316	2.0581	142.193
22 B08	Be*As	2	yes	2009-07-27	231	451.778	-26.1514	11.9864	102.993	4.17	373	1.437	169.083
22 B08	Be*As	2	yes	2009-08-11	246	282.411	-26.0099	12.7414	71.708	4.24	278	0.84475	117.17
22 B08	Be*As	2	yes	2009-08-25	260	187.045	-26.6266	12.8836	36.2883	4.22	239	0.72845	99.2667
22 B08	Be*As	2	yes	2009-09-07	273	207.398	-26.4164	11.5788	39.4358	4.14	319	0.9615	136.748
22 B08	Be*As	2	yes	2009-09-22	288	369.212	-25.9504	12.2082	82.1933	4.1	319	1.16535	152.672
22 B08	Be*As	2	yes	2009-10-08	304	374.906	-25.7913	12.7251	96.6024	4.17	n.d.	0.8782	125.243
22 B08	Be*As	2	yes	2009-10-20	316	425.358	-26.1961	13.4562	83.9527	4.13	260	0.7787	105.608
22 B08	Be*As	2	yes	2009-11-02	329	277.91	-26.1077	14.4552	53.4838	4.24	245	0.81575	103.175
22 B08	Be*As	2	yes	2009-11-16	343	479.135	-26.6001	13.3049	97.9052	4.26	214	1.16045	86.9724
22 B08	Be*As	2	yes	2009-11-30	357	420.054	n.d.	13.1774	n.d.	4.25	201	1.98825	75.6401
22 B08	Be*As	2	yes	2009-12-21	378	482.461	-26.2117	13.0333	119.062	4.36	168	1.88415	58.3364
22 B08	Be*As	2	yes	2010-01-11	399	379.649	n.d.	12.6441	n.d.	4.45	140	1.56305	46.8697
22 B08	Be*As	2	yes	2010-01-25	413	337.887	-26.1613	11.9744	73.4321	4.39	127	1.266	42.0312
22 B08	Be*As	2	yes	2010-02-08	427	251.262	n.d.	11.6713	n.d.	4.42	132	1.21275	44.4463
22 B08	Be*As	2	yes	2010-02-22	441	n.d.	n.d.	n.d.	n.d.	n.d.	n.d.	n.d.	n.d.
22 B08	Be*As	2	yes	2010-03-08	455	436.283	n.d.	11.1542	n.d.	4.5	147	1.39555	54.5297
22 B08	Be*As	2	yes	2010-03-22	469	368.909	-25.9694	11.089	65.327	4.37	122.7	1.1914	42.2623
22 B08	Be*As	2	yes	2010-04-07	485	387.524	-26.3376	11.767	71.332	4.26	114	1.3436	38.0786
22 B08	Be*As	2	yes	2010-04-19	497	374.343	-25.9349	11.0587	66.0258	4.46	120	1.3933	42.8638
22 B08	Be*As	2	yes	2010-05-03	511	347.752	-26.2947	11.6606	63.9108	4.42	118	1.45265	42.031
22 B08	Be*As	2	yes	2010-05-17	525	417.603	-26.3478	11.8732	73.7469	4.48	119	1.49375	41.4694
22 B08	Be*As	2	yes	2010-05-31	539	433.619	-25.8225	9.63251	75.0868	4.25	178	1.508	75.2763
39 C11	Be*As	3	yes	2008-12-16	6	485.7	-27.8853	59.6001	0	6.61	107	n.d.	n.d.
39 C11	Be*As	3	yes	2008-12-30	20	400.7	-27.9973	53.5733	0	5.27	86	n.d.	n.d.
39 C11	Be*As	3	yes	2009-01-13	34	0	n.d.	n.d.	0	n.d.	n.d.	n.d.	n.d.
39 C11	Be*As	3	yes	2009-01-27	48	374.99	-27.7863	45.2405	0	4.59	113	n.d.	n.d.
39 C11	Be*As	3	yes	2009-02-10	62	356.2	-28.8422	38.9311	0	4.45	137	7.3873	29.4218
39 C11	Be*As	3	yes	2009-02-24	76	524.74	-28.3461	36.6674	0	4.45	125	5.9462	28.3636
39 C11	Be*As	3	yes	2009-03-10	92	385.86	-28.4092	37.5575	46.7728	4.36	129	5.23345	30.7965
39 C11	Be*As	3	yes	2009-03-23	105	426.19	-28.3412	39.9851	0	4.4	121	3.9657	28.7617
39 C11	Be*As	3	yes	2009-03-30	112	437.89	-28.261	42.3399	1.60369	4.4	109	3.26475	23.2428
39 C11	Be*As	3	yes	2009-04-20	133	390.18	-28.5782	42.7363	0	4.36	103	2.4139	21.2558
39 C11	Be*As	3	yes	2009-05-05	148	535.992	-28.585	39.6928	0	4.52	122	2.3223	32.8868
39 C11	Be*As	3	yes	2009-05-18	161	424.12	-28.1861	35.5974	54.7025	4.26	158	2.3067	52.5483
39 C11	Be*As	3	yes	2009-06-02	176	367.086	-28.5943	34.0942	0	4.21	170	1.6611	60.2608
39 C11	Be*As	3	yes	2009-06-15	189	438.552	-27.5004	31.2307	15.9979	4.16	190	1.7424	71.2229
39 C11	Be*As	3	yes	2009-06-29	203	442.3	-27.5373	31.111	29.2378	4.1	228	1.32645	88.1985
39 C11	Be*As	3	yes	2009-07-15	219	475.691	-27.2575	30.4845	39.9119	4.08	245	1.1526	97.8882
39 C11	Be*As	3	yes	2009-07-27	231	464.846	-27.3752	29.6758	52.4728	4.02	284	0.9124	119.334
39 C11	Be*As	3	yes	2009-08-11	246	377.156	-27.5886	30.2758	36.9416	4.06	236	0.64225	93.1574
39 C11	Be*As	3	yes	2009-08-25	260	387.968	-27.7071	28.881	20.0482	4.04	238	0.7185	96.7651
39 C11	Be*As	3	yes	2009-09-07	273	438.802	-27.5166	25.4387	23.3397	4.04	306	0.839	126.092
39 C11	Be*As	3	yes	2009-09-22	288	406.049	-27.3189	24.885	20.5353	3.98	361	1.1728	171.01
39 C11	Be*As	3	yes	2009-10-08	304	420.95	-26.861	24.9005	48.3692	4	n.d.	0.90565	132.221
39 C11	Be*As	3	yes	2009-10-20	316	431.47	-26.9212	25.5455	47.0391	3.91	308	0.9053	129.004
39 C11	Be*As	3	yes	2009-11-02	329	319.578	-27.2188	28.4817	20.4241	4.07	285	0.88815	119.476
39 C11	Be*As	3	yes	2009-11-16	343	427.029	-27.7465	25.6518	6.36446	4.09	253	1.18685	104.917
39 C11	Be*As	3	yes	2009-11-30	357	412.136	n.d.	26.6694	n.d.	4.33	208	1.6569	79.1122
39 C11	Be*As	3	yes	2009-12-21	378	501.939	-27.6392	26.2326	24.3852	4.14	193	1.3114	71.059
39 C11	Be*As	3	yes	2010-01-11	399	414.823	n.d.	24.3293	n.d.	4.38	166	1.1877	60.4943
39 C11	Be*As	3	yes	2010-01-25	413	416.838	-27.6062	21.9627	56.7	3.94	154	1.03935	55.4504
39 C11	Be*As	3	yes	2010-02-08	427	81	n.d.	21.7347	n.d.	4.19	161	1.07415	59.1352
39 C11	Be*As	3	yes	2010-02-22	441	n.d.	n.d.	n.d.	n.d.	n.d.	n.d.	n.d.	n.d.
39 C11	Be*As	3	yes	2010-03-08	455	445.46	n.d.	19.4942	n.d.	4.28	161	1.07185	60.4269
39 C11	Be*As	3	yes	2010-03-22	469	419.774	-27.4484	18.852	24.0784	4.21	138.6	0.9271	50.0294
39 C11	Be*As	3	yes	2010-04-07	485	350.673	-27.4477	21.3498	39.2493	4.1	156	1.281	57.2909
39 C11	Be*As	3	yes	2010-04-19	497	384.037	-27.1618	20.0532	42.2544	4.21	176	1.2542	69.2519
39 C11	Be*As	3	yes	2010-05-03	511	354.848	-27.4154	20.0684	2.54464	4.2	181	1.36385	71.2967
39 C11	Be*As	3	yes	2010-05-17	525	451.761	-27.3792	19.6822	0	4.22	192	1.4099	75.9915
39 C11	Be*As	3	yes	2010-05-31	539	438.987	-27.179	19.2011	12.0154	4.13	212	1.31275	87.979
08 A08	BeAs*	1	yes	2008-12-16	6	395.7	-25.773	27.0482	108.669	6.75	121	n.d.	n.d.
08 A08	BeAs*	1	yes	2008-12-30	20	395.7	-27.5008	13.4964	10.3397	5.82	79	n.d.	n.d.
08 A08	BeAs*	1	yes	2009-01-13	34	0	n.d.	n.d.	0	n.d.	n.d.	n.d.	n.d.
08 A08	BeAs*	1	yes	2009-01-27	48	338.29	-27.6379	16.0177	2.92727	5.01	93	n.d.	n.d.
08 A08	BeAs*	1	yes	2009-02-10	62	354.34	-28.7143	8.3579	0	4.7	129	19.7421	14.5715
08 A08	BeAs*	1	yes	2009-02-24	76	515.26	-27.6026	8.3162	25.1639	4.58	159	26.7396	18.7672
08 A08	BeAs*	1	yes	2009-03-10	92	376.18	-24.5734	7.66174	71.9566	4.54	137	18.5204	19.4577
08 A08	BeAs*	1	yes	2009-03-23	105	435.78	-25.8547	10.3692	89.9614	4.64	98	6.3504	18.461
08 A08	BeAs*	1	yes	2009-03-30	112	430.72	-26.3889	9.54203	58.6588	4.66	90	4.42185	18.3518
08 A08	BeAs*	1	yes	2009-04-20	133	371.55	-27.8561	9.64677	24.2723	4.58	85	3.6312	17.3753
08 A08	BeAs*	1	yes	2009-05-05	148	525.929	-28.666	10.2938	8.4611	4.58	108	3.323	31.9446
08 A08	BeAs*	1	yes	2009-05-18	161	406.489	-26.7442	8.18528	29.2598	4.47	132	3.2035	46.5488
08 A08	BeAs*	1	yes	2009-06-02	176	396.41	-28.5655	8.24385	5.65186	4.42	134	1.7678	47.1639
08 A08	BeAs*	1	yes	2009-06-15	189	363.532	-24.7687	7.87119	56.7443	4.34	164	1.58775	65.0121
08 A08	BeAs*	1	yes	2009-06-29	203	437.147	-25.0634	9.36367	74.8579	4.16	232	1.5905	93.9
08 A08	BeAs*	1	yes	2009-07-15	219	419.242	-23.6282	8.10845	90.4652	4.07	264	1.2165	114.412
08 A08	BeAs*	1	yes	2009-07-27	231	454.954	-24.1699	9.29631	112.519	4.03	277	0.88305	117.578
08 A08	BeAs*	1	yes	2009-08-11	246	314.515	-24.6931	9.98334	75.6808	4.12	190	0.6634	76.5532
08 A08	BeAs*	1	yes	2009-08-25	260	30.7	-25.6331	13.0153	n.d.	4.42	104	1.87545	25.6715
08 A08	BeAs*	1	yes	2009-09-07	273	30.7	-25.1689	10.5852	6.56222	4.13	259	4.1967	103.885
08 A08	BeAs*	1	yes	2009-09-22	288	0	n.d.	n.d.	0	n.d.	n.d.	n.d.	n.d.
08 A08	BeAs*	1	yes	2009-10-08	304	156.23	-24.3943	11.3196	41.3468	4.22	n.d.	0.8733	60.8208
08 A08	BeAs*	1	yes	2009-10-20	316	215.732	-23.0983	10.7647	77.3081	4.15	174	1.46645	68.9518
08 A08	BeAs*	1	yes	2009-11-02	329	4	-24.3327	23.2015	2.23698	n.d.	n.d.	n.d.	n.d.
08 A08	BeAs*	1	yes	2009-11-16	343	424.425	-25.1262	10.723	94.2562	4.34	139	3.306	46.2582
08 A08	BeAs*	1	yes	2009-11-30	357	395.988	n.d.	10.174	n.d.	4.36	126	4.38965	38.0847
08 A08	BeAs*	1	yes	2009-12-21	378	534.104	-25.453	11.6769	116.237	4.19	129	3.2369	40.8327
08 A08	BeAs*	1	yes	2010-01-11	399	424.359	n.d.	9.69959	n.d.	4.54	93	1.96315	24.2847
08 A08	BeAs*	1	yes	2010-01-25	413	406.62	-25.1863	8.84759	71.3745	4.44	89	1.508	22.8364
08 A08	BeAs*	1	yes	2010-02-08	427	291.64	n.d.	8.34319	n.d.	4.46	92	1.63525	24.6982
08 A08	BeAs*	1	yes	2010-02-22	441	181.487	-25.2758	8.21755	26.7063	4.41	105	1.65105	32.496
08 A08	BeAs*	1	yes	2010-03-08	455	505.471	n.d.	7.58619	n.d.	4.51	115	1.5746	39.0344
08 A08	BeAs*	1	yes	2010-03-22	469	409.794	-25.7904	6.68113	29.9615	4.39	102.5	1.8387	29.6778
08 A08	BeAs*	1	yes	2010-04-07	485	330.148	-25.3707	7.71177	41.4115	4.39	118	2.0697	38.9046
08 A08	BeAs*	1	yes	2010-04-19	497	355.39	-25.3408	7.38084	41.4172	4.38	127	1.90855	45.6356
08 A08	BeAs*	1	yes	2010-05-03	511	301.364	-25.7455	7.78997	34.2806	4.36	117	2.11095	39.2542
08 A08	BeAs*	1	yes	2010-05-17	525	426.188	-25.2346	8.32148	58.1498	4.35	143	2.0439	53.0432
08 A08	BeAs*	1	yes	2010-05-31	539	448.214	-25.2664	6.89382	54.7127	4.29	143	1.7897	53.0029
26 B12	BeAs*	2	yes	2008-12-16	6	470.7	-26.426	51.935	0	6.74	131	n.d.	n.d.
26 B12	BeAs*	2	yes	2008-12-30	20	430.7	-22.5463	32.5548	492.283	5.99	80	n.d.	n.d.
26 B12	BeAs*	2	yes	2009-01-13	34	0	n.d.	n.d.	0	n.d.	n.d.	n.d.	n.d.
26 B12	BeAs*	2	yes	2009-01-27	48	297.56	-12.2205	24.5986	767.373	4.71	159	n.d.	n.d.
26 B12	BeAs*	2	yes	2009-02-10	62	350.95	-27.5678	18.2805	42.672	4.62	175	28.2265	21.9061
26 B12	BeAs*	2	yes	2009-02-24	76	547.75	-21.7651	18.0098	435.767	4.55	158	21.8901	23.1443
26 B12	BeAs*	2	yes	2009-03-10	92	421.96	-24.7204	19.3555	185.94	4.58	140	14.9017	22.6258
26 B12	BeAs*	2	yes	2009-03-23	105	447.22	-24.1017	24.6522	348.961	4.62	93	5.68365	16.3683
26 B12	BeAs*	2	yes	2009-03-30	112	426.17	-25.8332	22.951	183.906	4.66	87	4.0205	17.335
26 B12	BeAs*	2	yes	2009-04-20	133	421.99	-26.4356	23.5099	179.819	4.61	86	3.56395	17.6606
26 B12	BeAs*	2	yes	2009-05-05	148	531.495	-26.3411	22.9904	219.019	4.62	99	3.38825	26.2675
26 B12	BeAs*	2	yes	2009-05-18	161	130.097	-26.5665	20.3697	30.6519	4.53	124	3.4592	40.2604
26 B12	BeAs*	2	yes	2009-06-02	176	389.109	-27.3446	18.3852	62.3269	4.48	133	1.9047	46.2564
26 B12	BeAs*	2	yes	2009-06-15	189	372.654	-25.2859	15.5643	95.687	4.3	186	1.59495	74.7914
26 B12	BeAs*	2	yes	2009-06-29	203	451.476	-23.7298	15.3643	194.364	4.16	254	1.4551	107.067
26 B12	BeAs*	2	yes	2009-07-15	219	452.265	-24.1671	15.244	164.036	4.1	302	1.56185	136.422
26 B12	BeAs*	2	yes	2009-07-27	231	506.593	-24.6327	15.547	188.134	4.11	288	1.2326	121.736
26 B12	BeAs*	2	yes	2009-08-11	246	124.958	-25.1109	17.1838	45.1474	4.17	236	0.806	96.3805
26 B12	BeAs*	2	yes	2009-08-25	260	0	n.d.	n.d.	0	n.d.	n.d.	n.d.	n.d.
26 B12	BeAs*	2	yes	2009-09-07	273	59.7	-27.2736	19.2131	8.72837	3.96	351	1.8388	154.65
26 B12	BeAs*	2	yes	2009-09-22	288	380.322	-24.9833	16.5307	116.128	3.99	369	1.383	176.351
26 B12	BeAs*	2	yes	2009-10-08	304	373.281	-25.3728	16.413	105.859	4.08	n.d.	1.1219	119.967
26 B12	BeAs*	2	yes	2009-10-20	316	455.967	-25.7056	16.7292	167.333	4.06	226	1.24015	85.0065
26 B12	BeAs*	2	yes	2009-11-02	329	317.83	-25.3738	18.0842	98.0217	4.17	214	1.3768	78.427
26 B12	BeAs*	2	yes	2009-11-16	343	440.541	-25.8101	16.5039	119.642	4.18	209	1.9432	77.4273
26 B12	BeAs*	2	yes	2009-11-30	357	418.281	n.d.	17.8331	n.d.	4.3	149	3.35405	46.0723
26 B12	BeAs*	2	yes	2009-12-21	378	506.499	-25.7897	17.6621	144.909	4.23	123	2.1705	36.8997
26 B12	BeAs*	2	yes	2010-01-11	399	406.636	n.d.	16.8636	n.d.	4.52	105	1.7431	29.9249
26 B12	BeAs*	2	yes	2010-01-25	413	407.654	-25.9043	15.3557	97.1545	4.43	100	1.11355	31.32
26 B12	BeAs*	2	yes	2010-02-08	427	273.004	n.d.	13.7399	n.d.	4.35	116	1.1877	39.7243
26 B12	BeAs*	2	yes	2010-02-22	441	n.d.	n.d.	n.d.	n.d.	n.d.	n.d.	n.d.	n.d.
26 B12	BeAs*	2	yes	2010-03-08	455	444.084	n.d.	12.7903	n.d.	4.26	121	1.37125	43.0876
26 B12	BeAs*	2	yes	2010-03-22	469	398.363	-25.6859	12.4015	57.6058	4.36	110.4	1.13695	38.3496
26 B12	BeAs*	2	yes	2010-04-07	485	376.143	-25.7797	13.7162	75.9071	4.33	127	1.5894	45.2965
26 B12	BeAs*	2	yes	2010-04-19	497	400.673	-25.5324	13.2468	70.8002	4.34	124	1.46735	44.6889
26 B12	BeAs*	2	yes	2010-05-03	511	345.02	-25.8804	14.3389	66.2673	4.35	111	1.6123	38.0802
26 B12	BeAs*	2	yes	2010-05-17	525	435.875	-25.7566	14.3281	84.1067	4.37	122	1.7526	42.6754
26 B12	BeAs*	2	yes	2010-05-31	539	408.808	-25.3144	12.9174	88.0387	4.26	146	1.53335	57.0388
40 C12	BeAs*	3	yes	2008-12-16	6	405.7	-27.3528	46.7903	39.3711	6.71	146	n.d.	n.d.
40 C12	BeAs*	3	yes	2008-12-30	20	435.7	-21.8908	32.4119	551.39	5	123	n.d.	n.d.
40 C12	BeAs*	3	yes	2009-01-13	34	0	n.d.	n.d.	0	n.d.	n.d.	n.d.	n.d.
40 C12	BeAs*	3	yes	2009-01-27	48	386.5	-20.5278	27.9019	550.257	4.31	187	n.d.	n.d.
40 C12	BeAs*	3	yes	2009-02-10	62	331.71	-27.4472	25.3029	76.0223	4.25	202	17.9858	47.4617
40 C12	BeAs*	3	yes	2009-02-24	76	516.31	-26.6846	30.2379	182.295	4.22	184	10.9372	49.5217
40 C12	BeAs*	3	yes	2009-03-10	92	376.73	-27.6159	33.5797	53.5583	4.15	209	11.2387	55.7899
40 C12	BeAs*	3	yes	2009-03-23	105	426.35	-25.5157	39.2742	350.811	4.19	155	7.7025	35.2499
40 C12	BeAs*	3	yes	2009-03-30	112	428.05	-26.1905	35.4307	244.785	4.24	132	5.17235	30.3473
40 C12	BeAs*	3	yes	2009-04-20	133	386.16	-27.5927	37.0296	126.499	4.15	138	4.01345	35.5622
40 C12	BeAs*	3	yes	2009-05-05	148	537.876	-28.539	31.5141	67.2186	4.1	176	3.8195	54.8048
40 C12	BeAs*	3	yes	2009-05-18	161	440.141	-27.4691	29.2449	67.6358	4.05	196	3.31735	67.3835
40 C12	BeAs*	3	yes	2009-06-02	176	505.4	-27.6873	33.7215	130.487	4.06	185	1.67855	60.1499
40 C12	BeAs*	3	yes	2009-06-15	189	474.766	-27.2214	26.4092	59.0373	3.99	232	1.38395	83.1518
40 C12	BeAs*	3	yes	2009-06-29	203	474.317	-27.7753	29.4914	8.06885	3.95	249	1.06915	91.3113
40 C12	BeAs*	3	yes	2009-07-15	219	486.547	-26.669	27.7114	111.291	3.93	276	1.1209	105.316
40 C12	BeAs*	3	yes	2009-07-27	231	452.214	-26.8212	27.0448	110.282	3.88	302	0.8681	120.404
40 C12	BeAs*	3	yes	2009-08-11	246	332.876	-27.4771	29.0075	46.2837	3.88	282	0.6348	106.01
40 C12	BeAs*	3	yes	2009-08-25	260	387.562	-27.4796	25.4845	34.6136	3.87	298	1.00645	120.22
40 C12	BeAs*	3	yes	2009-09-07	273	458.581	-27.2011	22.5963	53.8331	3.88	358	2.15375	143.887
40 C12	BeAs*	3	yes	2009-09-22	288	425.972	-26.8834	23.3682	62.2285	3.78	416	1.19345	189.065
40 C12	BeAs*	3	yes	2009-10-08	304	437.61	-26.634	22.0807	72.5683	3.8	n.d.	0.9238	166.231
40 C12	BeAs*	3	yes	2009-10-20	316	447.076	-26.5751	23.894	131.213	3.73	412	1.15355	172.976
40 C12	BeAs*	3	yes	2009-11-02	329	303.169	-26.6193	27.2139	66.8636	3.82	438	1.2597	189.022
40 C12	BeAs*	3	yes	2009-11-16	343	476.04	-26.6015	24.9941	141.278	3.86	346	1.9032	146.596
40 C12	BeAs*	3	yes	2009-11-30	357	429.081	n.d.	26.756	n.d.	3.96	300	1.96735	121.246
40 C12	BeAs*	3	yes	2009-12-21	378	481.182	-26.5207	26.6621	149.716	3.76	324	1.6694	125.7
40 C12	BeAs*	3	yes	2010-01-11	399	419.074	n.d.	24.1362	n.d.	3.79	242	1.57925	88.826
40 C12	BeAs*	3	yes	2010-01-25	413	354.744	-26.8211	24.1033	75.3075	3.98	218	1.20595	78.5462
40 C12	BeAs*	3	yes	2010-02-08	427	278.852	n.d.	21.4586	n.d.	3.99	222	1.23865	80.743
40 C12	BeAs*	3	yes	2010-02-22	441	n.d.	n.d.	n.d.	n.d.	n.d.	n.d.	n.d.	n.d.
40 C12	BeAs*	3	yes	2010-03-08	455	468.491	n.d.	21.0005	n.d.	4.01	232	1.2677	85.527
40 C12	BeAs*	3	yes	2010-03-22	469	419.722	-27.0279	21.2729	37.0102	3.94	198.6	1.0819	73.191
40 C12	BeAs*	3	yes	2010-04-07	485	384.822	-26.9482	24.1906	58.2846	3.93	212	1.38195	77.2027
40 C12	BeAs*	3	yes	2010-04-19	497	370.587	-26.8483	22.7441	42.0743	3.98	225	1.1928	82.003
40 C12	BeAs*	3	yes	2010-05-03	511	376.129	-26.9669	21.8141	47.1095	3.97	229	1.37685	88.414
40 C12	BeAs*	3	yes	2010-05-17	525	447.942	-27.0167	21.4831	50.8512	3.96	262	1.62445	100.98
40 C12	BeAs*	3	yes	2010-05-31	539	431.961	-26.7155	22.5638	68.6612	3.9	238	1.15905	90.9655
13 A13	BeAs*	1	yes	2008-12-16	6	445.7	-27.201	51.3318	0	6.66	107	n.d.	n.d.
13 A13	BeAs*	1	yes	2008-12-30	20	430.7	-27.6533	32.3721	155.089	5.6	73	n.d.	n.d.
13 A13	BeAs*	1	yes	2009-01-13	34	0	n.d.	n.d.	0	n.d.	n.d.	n.d.	n.d.
13 A13	BeAs*	1	yes	2009-01-27	48	365.82	-27.1334	19.6695	50.8091	4.33	156	n.d.	n.d.
13 A13	BeAs*	1	yes	2009-02-10	62	326.48	-26.8243	16.6097	68.6205	4.27	185	33.1112	15.1278
13 A13	BeAs*	1	yes	2009-02-24	76	522.48	-25.2248	17.3684	198.736	4.25	140	19.7892	14.4566
13 A13	BeAs*	1	yes	2009-03-10	92	387.92	-24.7794	18.6828	183.283	4.29	133	15.6143	16.7575
13 A13	BeAs*	1	yes	2009-03-23	105	442.78	-24.2374	26.8429	363.549	4.29	93	6.5712	12.1059
13 A13	BeAs*	1	yes	2009-03-30	112	437.83	-24.3179	28.6102	345.334	4.35	80	4.6872	10.608
13 A13	BeAs*	1	yes	2009-04-20	133	355.92	-25.5026	27.8451	234.153	4.3	81	4.30815	11.9189
13 A13	BeAs*	1	yes	2009-05-05	148	526.289	-25.2375	24.3478	323.671	4.22	110	4.11975	25.4849
13 A13	BeAs*	1	yes	2009-05-18	161	385.976	-25.9542	21.2475	119.809	4.14	150	3.9182	45.4279
13 A13	BeAs*	1	yes	2009-06-02	176	380.139	-27.3213	24.4229	101.18	4.13	144	2.05335	42.3274
13 A13	BeAs*	1	yes	2009-06-15	189	371.559	-24.4552	22.2165	188.564	4.02	214	3.47695	74.7588
13 A13	BeAs*	1	yes	2009-06-29	203	445.513	-24.3059	22.2924	244.045	3.92	303	3.1867	112.645
13 A13	BeAs*	1	yes	2009-07-15	219	418.273	-23.6847	24.2053	266.598	3.82	385	2.0157	155.142
13 A13	BeAs*	1	yes	2009-07-27	231	467.816	-24.2984	26.2199	304.272	3.83	330	1.29455	126.457
13 A13	BeAs*	1	yes	2009-08-11	246	333.738	-24.7966	27.1805	195.053	3.89	220	0.59775	78.9954
13 A13	BeAs*	1	yes	2009-08-25	260	31.7	-25.7501	29.1149	13.2747	3.88	304	2.8302	68.1189
13 A13	BeAs*	1	yes	2009-09-07	273	24.7	-25.9341	46.6836	15.168	3.99	137	3.45105	28.2294
13 A13	BeAs*	1	yes	2009-09-22	288	274.814	-25.3728	44.5428	207.825	4.18	63	0.39175	1.86785
13 A13	BeAs*	1	yes	2009-10-08	304	205.601	-25.3499	47.9495	143.135	4.15	n.d.	0.9876	n.d.
13 A13	BeAs*	1	yes	2009-10-20	316	287.614	-25.1753	49.0854	239.356	4.1	68	1.2418	n.d.
13 A13	BeAs*	1	yes	2009-11-02	329	70	-25.0917	50.7078	48.9371	4.15	64	1.3675	n.d.
13 A13	BeAs*	1	yes	2009-11-16	343	433.384	-24.9917	40.5791	357.937	4.23	68	2.4624	1.06745
13 A13	BeAs*	1	yes	2009-11-30	357	376.579	n.d.	38.3996	n.d.	4.25	62	2.2635	1.86835
13 A13	BeAs*	1	yes	2009-12-21	378	405.867	-25.0112	43.1316	377.992	4.24	71	2.07865	5.62215
13 A13	BeAs*	1	yes	2010-01-11	399	486.298	n.d.	23.1454	n.d.	4.2	56	0.8653	9.74295
13 A13	BeAs*	1	yes	2010-01-25	413	360.459	-25.6251	21.931	125.161	3.93	71	0.8178	15.0732
13 A13	BeAs*	1	yes	2010-02-08	427	125.635	n.d.	17.7988	n.d.	4.19	89	1.09345	25.59
13 A13	BeAs*	1	yes	2010-02-22	441	120.999	-25.6117	16.9726	30.9328	4.14	113	1.1632	35.7113
13 A13	BeAs*	1	yes	2010-03-08	455	497.503	n.d.	14.9035	n.d.	4.38	119	1.6747	37.3115
13 A13	BeAs*	1	yes	2010-03-22	469	383.831	-25.8309	12.8298	47.3922	4.11	103.7	1.59765	28.9335
13 A13	BeAs*	1	yes	2010-04-07	485	343.004	-25.5312	15.156	76.4263	4.1	118	2.2521	34.5228
13 A13	BeAs*	1	yes	2010-04-19	497	358.3	-25.1974	15.3412	86.0722	4.08	133	1.5537	44.6695
13 A13	BeAs*	1	yes	2010-05-03	511	298.277	-25.4597	17.3802	76.8748	4.12	127	1.389	41.9864
13 A13	BeAs*	1	yes	2010-05-17	525	440.18	-25.1378	18.3005	126.97	4.14	147	1.618	50.7745
13 A13	BeAs*	1	yes	2010-05-31	539	412.128	-25.0017	22.5393	168.516	4.15	97	0.9683	26.1988
27 B13	BeAs*	2	yes	2008-12-16	6	490.7	-26.899	47.8541	116.436	6.64	103	n.d.	n.d.
27 B13	BeAs*	2	yes	2008-12-30	20	440.7	-21.5338	33.7532	641.222	5.24	84	n.d.	n.d.
27 B13	BeAs*	2	yes	2009-01-13	34	0	n.d.	n.d.	0	n.d.	n.d.	n.d.	n.d.
27 B13	BeAs*	2	yes	2009-01-27	48	346.01	-24.6155	25.6427	217.552	4.42	162	n.d.	n.d.
27 B13	BeAs*	2	yes	2009-02-10	62	357.03	-26.6633	28.0944	114.047	4.4	154	22.9624	13.2341
27 B13	BeAs*	2	yes	2009-02-24	76	445	-25.7516	27.7736	243.911	4.42	140	17.4351	14.6792
27 B13	BeAs*	2	yes	2009-03-10	92	417.15	-25.9239	30.6055	219.231	4.4	119	10.8586	14.4772
27 B13	BeAs*	2	yes	2009-03-23	105	445.32	-23.8817	35.3678	555.83	4.48	87	4.85775	11.9439
27 B13	BeAs*	2	yes	2009-03-30	112	433.12	-24.9947	33.4994	385.464	4.48	86	4.35375	13.3841
27 B13	BeAs*	2	yes	2009-04-20	133	395.89	-26.7222	32.8751	215.806	4.46	90	4.1872	15.7195
27 B13	BeAs*	2	yes	2009-05-05	148	540.341	-27.1816	29.556	223.349	4.4	112	4.0703	26.484
27 B13	BeAs*	2	yes	2009-05-18	161	424.347	-26.5495	26.7243	159.866	4.33	148	3.9397	45.1365
27 B13	BeAs*	2	yes	2009-06-02	176	399.458	-26.6581	29.6241	167.651	4.27	170	1.9901	56.36
27 B13	BeAs*	2	yes	2009-06-15	189	421.368	-25.6298	24.2216	180.976	4.2	212	2.39305	78.4327
27 B13	BeAs*	2	yes	2009-06-29	203	477.043	-24.9658	22.6562	243.544	4.08	282	2.2764	110.154
27 B13	BeAs*	2	yes	2009-07-15	219	445.422	-24.4825	21.8849	247.633	3.99	313	1.948	127.887
27 B13	BeAs*	2	yes	2009-07-27	231	469.173	-24.9717	25.1766	287.708	3.92	343	1.5013	139.78
27 B13	BeAs*	2	yes	2009-08-11	246	306.418	-25.6436	28.4926	172.204	3.88	340	0.92015	132.883
27 B13	BeAs*	2	yes	2009-08-25	260	47.7	-26.2191	30.0534	22.6155	3.93	235	1.2063	88.9831
27 B13	BeAs*	2	yes	2009-09-07	273	0	n.d.	n.d.	0	n.d.	n.d.	n.d.	n.d.
27 B13	BeAs*	2	yes	2009-09-22	288	339.922	-25.7693	34.3219	198.587	3.95	245	1.01785	101.543
27 B13	BeAs*	2	yes	2009-10-08	304	282.469	-25.2588	39.9566	238.266	4.01	n.d.	1.1359	67.0993
27 B13	BeAs*	2	yes	2009-10-20	316	422.224	-24.5611	40.0716	399.593	4.02	167	1.16725	49.7574
27 B13	BeAs*	2	yes	2009-11-02	329	246.284	-25.6828	46.862	165.944	4.14	118	1.0785	23.2833
27 B13	BeAs*	2	yes	2009-11-16	343	418.294	-25.5771	41.2184	347.203	4.11	142	1.60005	35.4083
27 B13	BeAs*	2	yes	2009-11-30	357	428.627	n.d.	39.607	n.d.	4.29	131	2.0347	32.6359
27 B13	BeAs*	2	yes	2009-12-21	378	483.447	-25.7986	36.5094	338.444	3.92	136	1.63105	39.1537
27 B13	BeAs*	2	yes	2010-01-11	399	466.769	n.d.	34.3776	n.d.	4.35	110	0.93995	31.437
27 B13	BeAs*	2	yes	2010-01-25	413	358.095	-26.1428	31.6484	179.784	4.26	99	0.6664	26.861
27 B13	BeAs*	2	yes	2010-02-08	427	229.985	n.d.	28.3838	n.d.	4.26	104	0.63205	30.246
27 B13	BeAs*	2	yes	2010-02-22	441	n.d.	n.d.	n.d.	n.d.	n.d.	n.d.	n.d.	n.d.
27 B13	BeAs*	2	yes	2010-03-08	455	478.478	n.d.	24.7517	n.d.	4.25	127	1.07875	42.5722
27 B13	BeAs*	2	yes	2010-03-22	469	408.401	-25.8359	24.7966	149.266	4.2	100.4	0.88035	31.0324
27 B13	BeAs*	2	yes	2010-04-07	485	386.104	-26.0316	26.554	160.005	4.23	114	1.7169	36.0436
27 B13	BeAs*	2	yes	2010-04-19	497	365.826	-25.9208	26.6226	135.636	4.3	96	1.46285	26.7739
27 B13	BeAs*	2	yes	2010-05-03	511	336.458	-26.2179	30.5067	145.561	4.33	76	1.57805	15.5341
27 B13	BeAs*	2	yes	2010-05-17	525	439.793	-25.8776	29.3591	207.019	4.31	102	1.5957	28.3099
27 B13	BeAs*	2	yes	2010-05-31	539	434.822	-25.4759	26.8917	209.322	4.13	136	1.33515	46.1416
36 C08	BeAs*	3	yes	2008-12-16	6	465.7	-27.759	37.3971	0	6.01	144	n.d.	n.d.
36 C08	BeAs*	3	yes	2008-12-30	20	190.7	-27.8403	34.1407	0	4.89	141	n.d.	n.d.
36 C08	BeAs*	3	yes	2009-01-13	34	0	n.d.	n.d.	0	n.d.	n.d.	n.d.	n.d.
36 C08	BeAs*	3	yes	2009-01-27	48	307.32	-26.9998	31.1219	39.7761	4.35	176	n.d.	n.d.
36 C08	BeAs*	3	yes	2009-02-10	62	346.1	-27.5287	26.4356	52.7761	4.29	217	16.2336	60.4184
36 C08	BeAs*	3	yes	2009-02-24	76	491.52	-25.0701	25.5167	249.051	4.25	212	18.3649	55.8391
36 C08	BeAs*	3	yes	2009-03-10	92	385.37	-26.6617	24.1201	134.275	4.16	258	22.9789	70.2437
36 C08	BeAs*	3	yes	2009-03-23	105	441.89	-26.7017	28.3954	123.683	4.24	210	12.7852	58.6171
36 C08	BeAs*	3	yes	2009-03-30	112	443.27	-26.6705	29.0014	137.235	4.19	185	7.38205	53.7673
36 C08	BeAs*	3	yes	2009-04-20	133	347.65	-27.8281	30.2055	45.3507	4.11	170	4.8388	51.5762
36 C08	BeAs*	3	yes	2009-05-05	148	517.06	-28.1503	28.598	23.3298	4.15	198	3.71715	68.5435
36 C08	BeAs*	3	yes	2009-05-18	161	434.366	-27.4601	25.9198	89.855	4.1	242	3.29	90.5879
36 C08	BeAs*	3	yes	2009-06-02	176	427.455	-27.5363	25.3557	47.4079	4.01	251	1.53975	97.7022
36 C08	BeAs*	3	yes	2009-06-15	189	436.515	-26.6193	24.077	72.3638	4.01	268	1.35445	106.708
36 C08	BeAs*	3	yes	2009-06-29	203	451.185	-26.6693	25.2983	87.0647	3.98	286	1.1646	115.867
36 C08	BeAs*	3	yes	2009-07-15	219	430.501	-26.278	25.7942	98.9973	3.96	292	1.0009	121.216
36 C08	BeAs*	3	yes	2009-07-27	231	447.314	-26.2967	26.2119	122.958	3.96	287	0.7666	117.183
36 C08	BeAs*	3	yes	2009-08-11	246	337.368	-26.5711	26.941	87.1378	4.03	220	0.54765	84.9325
36 C08	BeAs*	3	yes	2009-08-25	260	374.433	-26.7875	25.9263	74.5651	4.03	219	0.4974	84.0992
36 C08	BeAs*	3	yes	2009-09-07	273	419.777	-26.5561	22.4751	77.5031	4	289	0.6067	117.131
36 C08	BeAs*	3	yes	2009-09-22	288	398.371	-26.3839	21.5941	68.7685	3.91	390	1.01975	186.945
36 C08	BeAs*	3	yes	2009-10-08	304	399.731	-25.854	21.8874	93.7331	3.93	n.d.	0.85385	165.431
36 C08	BeAs*	3	yes	2009-10-20	316	432.471	-24.1581	13.8449	132.421	4.12	263	0.84765	110.901
36 C08	BeAs*	3	yes	2009-11-02	329	285.049	-26.3678	24.6318	53.4863	3.97	355	0.9187	154.877
36 C08	BeAs*	3	yes	2009-11-16	343	453.545	-26.8165	22.0294	66.9624	4.01	298	1.3454	128.158
36 C08	BeAs*	3	yes	2009-11-30	357	420.749	n.d.	22.9108	n.d.	4.1	273	1.73715	112.763
36 C08	BeAs*	3	yes	2009-12-21	378	462.958	-26.6677	23.621	88.3694	3.9	245	1.56605	92.165
36 C08	BeAs*	3	yes	2010-01-11	399	403.275	n.d.	23.2863	n.d.	4.31	199	1.3212	72.2719
36 C08	BeAs*	3	yes	2010-01-25	413	416.865	-26.8041	22.3057	99.6501	4.28	139	0.84825	44.8539
36 C08	BeAs*	3	yes	2010-02-08	427	223.114	n.d.	21.5737	n.d.	4.23	131	0.8089	42.5443
36 C08	BeAs*	3	yes	2010-02-22	441	n.d.	n.d.	n.d.	n.d.	n.d.	n.d.	n.d.	n.d.
36 C08	BeAs*	3	yes	2010-03-08	455	445.914	n.d.	18.9337	n.d.	4.28	140	0.90245	49.6327
36 C08	BeAs*	3	yes	2010-03-22	469	404.524	-26.3029	18.6915	77.6803	4.17	148.8	0.9095	55.1874
36 C08	BeAs*	3	yes	2010-04-07	485	353.487	-26.5442	21.2984	79.5654	4.2	149	1.15115	52.7588
36 C08	BeAs*	3	yes	2010-04-19	497	364.791	-26.4213	20.768	73.44	4.19	160	1.1543	59.6486
36 C08	BeAs*	3	yes	2010-05-03	511	336.726	-26.6879	20.1783	35.0496	4.18	167	1.3097	64.6893
36 C08	BeAs*	3	yes	2010-05-17	525	443.719	-26.5801	18.8831	43.3054	4.2	185	1.3162	72.8719
36 C08	BeAs*	3	yes	2010-05-31	539	425.324	-26.444	18.9946	49.5625	4.07	223	1.25115	92.4225
09 A09	As*	1	yes	2008-12-16	6	435.7	-26.14	31.1258	41.415	6.68	104	n.d.	n.d.
09 A09	As*	1	yes	2008-12-30	20	445.7	-19.8168	18.2927	210.422	5.87	77	n.d.	n.d.
09 A09	As*	1	yes	2009-01-13	34	0	n.d.	n.d.	0	n.d.	n.d.	n.d.	n.d.
09 A09	As*	1	yes	2009-01-27	48	346.72	n.d.	10.1357	n.d.	4.42	182	n.d.	n.d.
09 A09	As*	1	yes	2009-02-10	62	344.58	-18.365	13.5311	159.101	4.23	292	70.6736	13.3982
09 A09	As*	1	yes	2009-02-24	76	524.36	-21.4773	14.3646	173.215	4.27	198	36.8182	15.83
09 A09	As*	1	yes	2009-03-10	92	411.35	-18.5524	13.0774	177.7	4.35	151	21.6405	16.4151
09 A09	As*	1	yes	2009-03-23	105	461.71	-17.0734	16.495	301.171	4.42	101	7.44015	11.5341
09 A09	As*	1	yes	2009-03-30	112	438.06	-20.2444	15.1331	183.905	4.45	87	5.4978	12.0793
09 A09	As*	1	yes	2009-04-20	133	367.53	-26.4146	14.6649	43.5905	4.42	82	4.59955	12.4848
09 A09	As*	1	yes	2009-05-05	148	535.559	-27.143	16.3752	51.6539	4.46	104	3.852	27.8267
09 A09	As*	1	yes	2009-05-18	161	418.116	-21.2942	13.6573	128.14	4.35	120	3.6095	37.3004
09 A09	As*	1	yes	2009-06-02	176	402.337	-25.5253	12.6456	55.9662	4.31	128	2.246	41.2632
09 A09	As*	1	yes	2009-06-15	189	378.699	-21.4634	12.3131	95.1015	4.19	195	2.3617	76.1753
09 A09	As*	1	yes	2009-06-29	203	454.824	-20.2549	13.4382	160.179	4.1	250	3.07545	96.7224
09 A09	As*	1	yes	2009-07-15	219	414.604	-20.0126	13.9999	148.502	4	355	2.2056	153.795
09 A09	As*	1	yes	2009-07-27	231	451.487	-20.3054	14.521	172.379	3.96	351	1.57965	146.871
09 A09	As*	1	yes	2009-08-11	246	334.87	-21.0911	12.7488	100.778	3.99	283	1.1541	114.486
09 A09	As*	1	yes	2009-08-25	260	82.93	-21.2557	15.3424	28.7058	3.9	446	2.2472	197.939
09 A09	As*	1	yes	2009-09-07	273	50.7	-21.8059	16.5061	17.0348	3.91	580	2.717	251.432
09 A09	As*	1	yes	2009-09-22	288	0	n.d.	n.d.	0	n.d.	n.d.	n.d.	n.d.
09 A09	As*	1	yes	2009-10-08	304	n.d.	n.d.	n.d.	33.9072	n.d.	n.d.	n.d.	n.d.
09 A09	As*	1	yes	2009-10-20	316	225.02	-20.7583	14.0677	72.3043	4.12	210	1.9306	80.9275
09 A09	As*	1	yes	2009-11-02	329	19	-20.5177	8.96179	3.71938	4.27	204	1.4367	29.8469
09 A09	As*	1	yes	2009-11-16	343	399.338	-22.2162	14.4691	113.31	4.3	173	3.36765	57.5302
09 A09	As*	1	yes	2009-11-30	357	436.034	n.d.	15.3701	n.d.	4.29	154	3.8295	48.6599
09 A09	As*	1	yes	2009-12-21	378	504.829	-22.2207	15.2207	150.567	3.89	142	3.2261	44.541
09 A09	As*	1	yes	2010-01-11	399	452.054	n.d.	14.4491	n.d.	4.08	108	1.6068	30.7533
09 A09	As*	1	yes	2010-01-25	413	420.963	-23.0411	12.6032	87.3924	4.42	98	1.63035	26.8663
09 A09	As*	1	yes	2010-02-08	427	313.527	n.d.	11.4317	n.d.	4.4	106	1.39525	30.5301
09 A09	As*	1	yes	2010-02-22	441	230.195	-23.3407	11.0739	38.434	4.39	117	1.4852	37.0429
09 A09	As*	1	yes	2010-03-08	455	503.271	n.d.	9.90826	n.d.	4.46	114	1.77105	37.5326
09 A09	As*	1	yes	2010-03-22	469	414.285	-24.6024	9.80403	36.1313	4.36	109.3	1.59345	33.7281
09 A09	As*	1	yes	2010-04-07	485	344.566	-24.0181	11.0468	47.0025	4.36	121	1.9504	40.5022
09 A09	As*	1	yes	2010-04-19	497	377.97	-23.6609	10.4582	51.9785	4.32	143	1.91835	53.8616
09 A09	As*	1	yes	2010-05-03	511	350.88	-23.797	10.3717	47.1683	4.31	134	1.9496	47.9779
09 A09	As*	1	yes	2010-05-17	525	454.19	-23.1621	10.8918	70.5093	4.29	187	2.19145	75.3244
09 A09	As*	1	yes	2010-05-31	539	454.023	-22.6319	9.5446	74.2149	4.23	172	1.69015	68.4997
25 B11	As*	2	yes	2008-12-16	6	420.7	-26.838	52.2315	0	6.68	129	n.d.	n.d.
25 B11	As*	2	yes	2008-12-30	20	445.7	-14.2613	38.9264	776.073	5.35	109	n.d.	n.d.
25 B11	As*	2	yes	2009-01-13	34	0	n.d.	n.d.	0	n.d.	n.d.	n.d.	n.d.
25 B11	As*	2	yes	2009-01-27	48	336.99	-13.8165	28.4885	465.446	4.6	156	n.d.	n.d.
25 B11	As*	2	yes	2009-02-10	62	344.62	-25.8922	21.6128	78.4122	4.38	278	54.4567	30.404
25 B11	As*	2	yes	2009-02-24	76	567.02	-16.4098	21.8	511.676	4.29	287	56.8669	26.441
25 B11	As*	2	yes	2009-03-10	92	446.96	-19.4199	21.3375	273.361	4.31	221	35.2172	21.2082
25 B11	As*	2	yes	2009-03-23	105	485.91	-17.7322	27.2828	503.395	4.46	111	8.60215	14.3465
25 B11	As*	2	yes	2009-03-30	112	472.49	-22.1292	28.0943	301.833	4.49	102	5.89785	16.1198
25 B11	As*	2	yes	2009-04-20	133	400.71	-24.3146	29.6835	195.827	4.52	98	4.72115	16.9569
25 B11	As*	2	yes	2009-05-05	148	570.868	-25.4921	30.5785	214.585	4.49	111	3.83985	25.5658
25 B11	As*	2	yes	2009-05-18	161	396.921	-25.212	24.6541	86.6594	4.44	126	3.4866	37.4312
25 B11	As*	2	yes	2009-06-02	176	408.099	-26.1221	25.3628	93.1355	4.39	133	1.73265	42.2673
25 B11	As*	2	yes	2009-06-15	189	431.8	-23.1499	21.9963	138.788	4.3	156	1.51705	55.8274
25 B11	As*	2	yes	2009-06-29	203	484.672	-20.7366	19.2088	209.179	4.18	225	1.43335	89.3888
25 B11	As*	2	yes	2009-07-15	219	484.584	-22.3986	17.2456	140.243	4.14	260	1.3133	107.545
25 B11	As*	2	yes	2009-07-27	231	496.259	-22.8687	17.1842	140.798	4.06	290	1.15985	119.792
25 B11	As*	2	yes	2009-08-11	246	268.344	-23.6929	18.3461	65.4572	4.16	230	0.82485	91.9848
25 B11	As*	2	yes	2009-08-25	260	118.895	-24.5781	18.4932	23.7504	4.18	207	1.11655	81.8281
25 B11	As*	2	yes	2009-09-07	273	78.7	-25.0241	15.9561	10.3664	4.11	303	1.5095	125.373
25 B11	As*	2	yes	2009-09-22	288	376.42	-23.0679	14.8461	73.7717	4.13	250	0.9742	111.825
25 B11	As*	2	yes	2009-10-08	304	404.483	-23.2445	16.4903	83.6174	4.15	n.d.	0.81535	106.318
25 B11	As*	2	yes	2009-10-20	316	438.769	-24.3866	16.3639	80.7898	4.1	233	0.96635	89.6652
25 B11	As*	2	yes	2009-11-02	329	306.322	-23.8598	18.4805	71.4841	4.17	221	1.1015	84.2489
25 B11	As*	2	yes	2009-11-16	343	468.133	-24.1131	15.5269	93.6626	4.25	183	2.07245	66.3045
25 B11	As*	2	yes	2009-11-30	357	449.763	n.d.	15.8762	n.d.	4.3	183	3.2033	67.1797
25 B11	As*	2	yes	2009-12-21	378	540.975	-23.7062	16.0752	118.321	4.24	142	2.16195	46.8409
25 B11	As*	2	yes	2010-01-11	399	435.79	n.d.	15.3443	n.d.	4.56	102	1.4182	30.6189
25 B11	As*	2	yes	2010-01-25	413	387.409	-24.7223	15.1619	61.2616	4.27	102	1.1458	31.1602
25 B11	As*	2	yes	2010-02-08	427	247.922	n.d.	14.305	n.d.	4.43	110	1.06855	35.4354
25 B11	As*	2	yes	2010-02-22	441	n.d.	n.d.	n.d.	n.d.	n.d.	n.d.	n.d.	n.d.
25 B11	As*	2	yes	2010-03-08	455	446.081	n.d.	11.7878	n.d.	4.47	116	1.2617	40.5678
25 B11	As*	2	yes	2010-03-22	469	400.304	-24.9519	12.5664	33.9365	4.38	107.1	1.08685	37.835
25 B11	As*	2	yes	2010-04-07	485	394.509	-24.3411	12.5167	50.3273	4.3	152	1.88535	58.9116
25 B11	As*	2	yes	2010-04-19	497	364.689	-24.4134	12.7787	40.1653	4.38	144	1.33905	55.0674
25 B11	As*	2	yes	2010-05-03	511	349.956	-25.2182	14.2432	38.5525	4.4	120	1.31785	43.3688
25 B11	As*	2	yes	2010-05-17	525	486.434	-24.5641	14.1218	63.3966	4.44	129	1.523	48.2852
25 B11	As*	2	yes	2010-05-31	539	327.984	-24.0534	12.5302	40.8197	4.28	160	1.41115	65.2146
38 C10	As*	3	yes	2008-12-16	6	455.7	-26.0788	62.6899	120.634	5.38	108	n.d.	n.d.
38 C10	As*	3	yes	2008-12-30	20	405.7	-24.5468	53.8829	207.065	4.9	114	n.d.	n.d.
38 C10	As*	3	yes	2009-01-13	34	0	n.d.	n.d.	0	n.d.	n.d.	n.d.	n.d.
38 C10	As*	3	yes	2009-01-27	48	387.39	-21.0428	42.0163	328.212	4.44	171	n.d.	n.d.
38 C10	As*	3	yes	2009-02-10	62	345.33	-27.0517	36.1648	32.7734	4.36	215	26.0639	40.4557
38 C10	As*	3	yes	2009-02-24	76	535.48	-24.7981	35.4774	198.875	4.36	251	33.9276	44.3464
38 C10	As*	3	yes	2009-03-10	92	371.34	-24.7412	34.9247	167.682	4.31	232	29.1474	41.1683
38 C10	As*	3	yes	2009-03-23	105	453.1	-20.8142	43.7705	476.564	4.34	205	20.7871	37.6317
38 C10	As*	3	yes	2009-03-30	112	441.59	-23.0615	42.1848	304.872	4.35	172	12.5277	34.651
38 C10	As*	3	yes	2009-04-20	133	377.2	-24.1511	42.2074	214.095	4.35	166	8.9318	37.8059
38 C10	As*	3	yes	2009-05-05	148	525.976	-26.2785	39.5171	136.899	4.32	196	6.39555	60.1786
38 C10	As*	3	yes	2009-05-18	161	423.037	-24.4206	37.7018	185.568	4.2	229	4.8679	77.6226
38 C10	As*	3	yes	2009-06-02	176	421.607	-24.9548	39.9104	178.802	4.16	232	3.43545	81.3851
38 C10	As*	3	yes	2009-06-15	189	450.161	-23.8989	35.4251	186.631	4.11	258	3.25625	95.1992
38 C10	As*	3	yes	2009-06-29	203	455.457	-22.8208	34.5378	242.128	4.04	317	1.9965	127.831
38 C10	As*	3	yes	2009-07-15	219	450.492	-23.342	33.3871	202.412	4.05	317	1.94575	131.743
38 C10	As*	3	yes	2009-07-27	231	491.851	-23.9857	34.3612	203.349	4.05	290	1.47975	116.182
38 C10	As*	3	yes	2009-08-11	246	375.387	-24.2096	36.8466	163.558	4.16	220	0.874	82.0649
38 C10	As*	3	yes	2009-08-25	260	398.719	-24.7321	36.2985	140.603	4.13	215	1.0727	81.8107
38 C10	As*	3	yes	2009-09-07	273	426.555	-24.4076	31.9378	143.16	4.03	344	1.1735	138.137
38 C10	As*	3	yes	2009-09-22	288	440.645	-24.2204	31.8792	139.635	3.94	418	1.6489	194.046
38 C10	As*	3	yes	2009-10-08	304	449.112	-24.0445	31.2608	143.419	4.01	n.d.	1.0938	128.356
38 C10	As*	3	yes	2009-10-20	316	440.14	-24.2346	30.9096	5.87089	3.98	315	1.2464	127.207
38 C10	As*	3	yes	2009-11-02	329	293.762	-24.3868	32.9277	91.9136	4.03	323	1.22735	132.557
38 C10	As*	3	yes	2009-11-16	343	459.005	-24.663	27.3562	123.211	4.06	309	2.0158	130.363
38 C10	As*	3	yes	2009-11-30	357	427.394	n.d.	28.2769	n.d.	4.22	265	2.3315	105.111
38 C10	As*	3	yes	2009-12-21	378	486.87	-24.2577	28.9556	158.809	3.82	269	2.15635	98.6355
38 C10	As*	3	yes	2010-01-11	399	424.443	n.d.	24.5712	n.d.	4.31	198	1.61575	72.3593
38 C10	As*	3	yes	2010-01-25	413	384.109	-24.7816	24.9944	89.4669	4.23	138	1.2599	58.3836
38 C10	As*	3	yes	2010-02-08	427	231.047	n.d.	23.8641	n.d.	4.23	176	1.2427	62.9871
38 C10	As*	3	yes	2010-02-22	441	n.d.	n.d.	n.d.	n.d.	n.d.	n.d.	n.d.	n.d.
38 C10	As*	3	yes	2010-03-08	455	417.811	n.d.	23.9391	n.d.	4.21	207	1.4876	78.0615
38 C10	As*	3	yes	2010-03-22	469	438.435	-25.0929	19.2706	58.1943	4.25	156.6	1.04685	57.5254
38 C10	As*	3	yes	2010-04-07	485	379.094	-24.7662	23.2035	75.8959	4.24	169	1.5643	61.2262
38 C10	As*	3	yes	2010-04-19	497	372.344	-24.6558	22.3722	68.4673	4.27	183	1.46425	68.638
38 C10	As*	3	yes	2010-05-03	511	363.132	-24.9464	22.5425	64.3766	4.22	195	1.6959	75.6104
38 C10	As*	3	yes	2010-05-17	525	437.466	-24.6522	22.6321	83.8304	4.2	224	1.77955	86.193
38 C10	As*	3	yes	2010-05-31	539	423.551	-24.1475	22.9025	100.013	4.1	245	1.61615	100.191
11 A11	As*	1	yes	2008-12-16	6	370.7	-26.8594	61.2563	3.29164	6.67	119	n.d.	n.d.
11 A11	As*	1	yes	2008-12-30	20	445.7	-26.9253	35.1148	22.5303	5.66	93	n.d.	n.d.
11 A11	As*	1	yes	2009-01-13	34	0	n.d.	n.d.	0	n.d.	n.d.	n.d.	n.d.
11 A11	As*	1	yes	2009-01-27	48	357.04	-24.3264	19.0175	83.2786	4.45	264	n.d.	n.d.
11 A11	As*	1	yes	2009-02-10	62	365.49	-25.652	17.8552	68.5731	4.7	316	58.3567	39.0581
11 A11	As*	1	yes	2009-02-24	76	554.81	-20.6763	19.6707	284.357	4.42	241	35.5064	34.7728
11 A11	As*	1	yes	2009-03-10	92	397.53	-18.7874	23.4421	291.66	4.41	195	22.1526	33.1644
11 A11	As*	1	yes	2009-03-23	105	467.04	-18.6567	27.8202	426.122	4.5	151	11.7461	29.673
11 A11	As*	1	yes	2009-03-30	112	446.63	-20.1904	28.8297	356.436	4.52	123	6.24445	26.9148
11 A11	As*	1	yes	2009-04-20	133	376.4	-20.7646	29.9344	305.947	4.45	124	4.89175	29.7951
11 A11	As*	1	yes	2009-05-05	148	537.025	-25.4875	26.9094	131.658	4.43	160	3.69635	52.1769
11 A11	As*	1	yes	2009-05-18	161	435.853	-22.476	24.1174	192.4	4.35	214	2.28385	78.7586
11 A11	As*	1	yes	2009-06-02	176	407.451	-24.5386	25.9302	151.1	4.31	207	1.21515	78.4698
11 A11	As*	1	yes	2009-06-15	189	427.946	-21.9427	21.7603	173.854	4.2	294	1.10285	121.432
11 A11	As*	1	yes	2009-06-29	203	448.385	-19.6574	21.9879	269.499	4.09	399	1.24915	174.175
11 A11	As*	1	yes	2009-07-15	219	435.484	-19.5112	23.6456	276.878	4.04	456	1.0568	203.113
11 A11	As*	1	yes	2009-07-27	231	501.05	-20.8799	25.9742	307.072	4.09	373	0.95765	156.972
11 A11	As*	1	yes	2009-08-11	246	297.913	-22.0904	27.0689	158.69	4.21	258	0.6744	100.279
11 A11	As*	1	yes	2009-08-25	260	135.404	-21.6867	25.0312	71.9114	4.14	341	0.9263	139.067
11 A11	As*	1	yes	2009-09-07	273	87.7	-22.3159	22.7007	n.d.	4.15	392	1.85825	167.197
11 A11	As*	1	yes	2009-09-22	288	414.616	-22.8713	27.9484	183.246	4.18	231	0.9889	97.0105
11 A11	As*	1	yes	2009-10-08	304	258.297	-22.6719	29.2193	118.08	4.26	n.d.	1.1564	92.2832
11 A11	As*	1	yes	2009-10-20	316	354.449	-23.2353	29.6748	152.448	4.22	217	1.3029	80.0076
11 A11	As*	1	yes	2009-11-02	329	99.898	-23.0857	31.6413	44.624	4.32	200	3.65065	68.5688
11 A11	As*	1	yes	2009-11-16	343	449.685	-23.8422	25.13	151.571	4.36	186	3.43335	64.4048
11 A11	As*	1	yes	2009-11-30	357	437.002	n.d.	26.3719	n.d.	4.34	165	3.2614	54.9734
11 A11	As*	1	yes	2009-12-21	378	516.395	-24.2782	24.2768	148.276	4.17	155	2.1442	52.1977
11 A11	As*	1	yes	2010-01-11	399	437.425	n.d.	20.3005	n.d.	4.55	114	1.21895	37.4269
11 A11	As*	1	yes	2010-01-25	413	415.12	-24.4721	17.7432	79.1194	4.4	141	1.1403	50.3309
11 A11	As*	1	yes	2010-02-08	427	229.02	n.d.	17.6659	n.d.	4.3	182	1.3861	71.2815
11 A11	As*	1	yes	2010-02-22	441	189.542	-24.3777	14.769	29.9581	4.19	212	1.5661	80.9625
11 A11	As*	1	yes	2010-03-08	455	508.508	n.d.	14.0362	n.d.	4.39	198	1.62675	78.15
11 A11	As*	1	yes	2010-03-22	469	414.941	-24.5384	15.3859	54.7074	4.32	144.4	1.567	49.9938
11 A11	As*	1	yes	2010-04-07	485	403.925	-24.1587	17.3302	78.7594	4.12	172	1.9236	62.4125
11 A11	As*	1	yes	2010-04-19	497	376.228	-24.0314	17.2537	71.946	4.33	184	1.61485	71.6405
11 A11	As*	1	yes	2010-05-03	511	370.075	-24.1632	16.3774	67.9077	4.25	200	1.86535	80.0556
11 A11	As*	1	yes	2010-05-17	525	466.707	-23.6463	14.6698	85.3392	4.24	245	2.15565	100.63
11 A11	As*	1	yes	2010-05-31	539	459.495	-23.6432	17.4824	106.179	4.21	215	1.627	87.5095
28 B14	As*	2	yes	2008-12-16	6	n.d.	n.d.	n.d.	33.6089	n.d.	n.d.	n.d.	n.d.
28 B14	As*	2	yes	2008-12-30	20	385.7	-26.3278	67.9026	105.733	5.53	110	n.d.	n.d.
28 B14	As*	2	yes	2009-01-13	34	0	n.d.	n.d.	0	n.d.	n.d.	n.d.	n.d.
28 B14	As*	2	yes	2009-01-27	48	317.12	-23.9428	40.7719	192.105	4.46	178	n.d.	n.d.
28 B14	As*	2	yes	2009-02-10	62	266.74	-27.1282	31.7898	43.3248	4.28	254	53.6707	15.6994
28 B14	As*	2	yes	2009-02-24	76	507	-25.2146	28.8855	170.985	4.21	261	52.6288	16.5408
28 B14	As*	2	yes	2009-03-10	92	391.12	-23.0962	31.0848	212.082	4.19	239	41.3469	19.1405
28 B14	As*	2	yes	2009-03-23	105	425.79	-22.8592	39.2978	339.179	4.28	147	14.0945	17.9833
28 B14	As*	2	yes	2009-03-30	112	426.24	-23.5867	43.6757	331.428	4.29	118	7.56095	16.6887
28 B14	As*	2	yes	2009-04-20	133	367.76	-24.9106	46.3606	243.742	4.33	108	5.6608	16.0335
28 B14	As*	2	yes	2009-05-05	148	537.956	-26.7261	43.9587	183.926	4.37	120	5.0368	24.5705
28 B14	As*	2	yes	2009-05-18	161	408.844	-25.442	38.6196	164.74	4.25	144	4.1451	40.8311
28 B14	As*	2	yes	2009-06-02	176	437.059	-25.9086	35.6193	160.534	4.18	164	2.2407	52.9394
28 B14	As*	2	yes	2009-06-15	189	425.614	-24.2339	32.9615	190.262	4.14	191	2.18945	67.1249
28 B14	As*	2	yes	2009-06-29	203	464.986	-23.1878	29.5196	235.644	4.01	258	1.92025	99.9651
28 B14	As*	2	yes	2009-07-15	219	434.782	-23.3175	28.7063	203.656	3.96	300	1.9647	119.252
28 B14	As*	2	yes	2009-07-27	231	475.655	-23.2227	27.7003	232.445	3.86	368	1.6569	150.522
28 B14	As*	2	yes	2009-08-11	246	269.101	-23.3619	28.4767	134.34	3.89	316	1.04275	122.413
28 B14	As*	2	yes	2009-08-25	260	107.918	-23.3515	26.9196	50.061	3.92	294	1.4027	112.926
28 B14	As*	2	yes	2009-09-07	273	63.7	-23.8946	25.1265	23.7014	3.87	385	1.9268	157.728
28 B14	As*	2	yes	2009-09-22	288	457.576	-22.6393	24.6751	211.696	3.89	327	1.4109	143.974
28 B14	As*	2	yes	2009-10-08	304	344.436	-23.4198	27.6125	139.608	3.9	n.d.	1.20765	136.233
28 B14	As*	2	yes	2009-10-20	316	437.255	-21.3581	29.1698	291.918	3.85	265	1.1559	97.6817
28 B14	As*	2	yes	2009-11-02	329	251.475	-23.6873	33.2204	124.785	3.99	216	0.81165	74.0797
28 B14	As*	2	yes	2009-11-16	343	437.107	-24.2646	32.2985	203.025	4.1	154	1.42295	45.44
28 B14	As*	2	yes	2009-11-30	357	416.27	n.d.	30.7344	n.d.	4.16	144	2.0801	41.2128
28 B14	As*	2	yes	2009-12-21	378	487.859	-24.1307	33.5147	243.303	4.2	118	1.74375	29.6789
28 B14	As*	2	yes	2010-01-11	399	389.979	n.d.	33.9711	n.d.	4.35	87	0.725	19.48
28 B14	As*	2	yes	2010-01-25	413	387.381	-24.7908	32.8528	157.009	4.21	81	0.357	17.8346
28 B14	As*	2	yes	2010-02-08	427	206.013	n.d.	29.3781	n.d.	4.28	91	0.3198	22.3433
28 B14	As*	2	yes	2010-02-22	441	n.d.	n.d.	n.d.	n.d.	n.d.	n.d.	n.d.	n.d.
28 B14	As*	2	yes	2010-03-08	455	438.127	n.d.	24.4352	n.d.	4.31	98	0.74685	28.17
28 B14	As*	2	yes	2010-03-22	469	379.324	-24.8869	23.8995	94.7555	4.25	84.2	0.74675	22.7506
28 B14	As*	2	yes	2010-04-07	485	355.979	-24.8706	23.3813	80.8642	4.28	104	1.4485	32.1748
28 B14	As*	2	yes	2010-04-19	497	381.139	-24.6293	21.4052	89.7595	4.23	124	1.62395	42.2781
28 B14	As*	2	yes	2010-05-03	511	310.953	-24.9789	24.9926	84.0067	4.17	115	1.7059	36.6687
28 B14	As*	2	yes	2010-05-17	525	445.204	-24.7236	25.6665	127.95	4.25	111	1.6169	32.8304
28 B14	As*	2	yes	2010-05-31	539	419.448	-23.8144	21.964	132.747	4.08	146	1.45325	52.8002
42 C14	As*	3	yes	2008-12-16	6	415.7	-26.5068	29.0006	34.2958	6.8	162	n.d.	n.d.
42 C14	As*	3	yes	2008-12-30	20	415.7	-20.9153	22.4559	213.427	5.16	154	n.d.	n.d.
42 C14	As*	3	yes	2009-01-13	34	0	n.d.	n.d.	0	n.d.	n.d.	n.d.	n.d.
42 C14	As*	3	yes	2009-01-27	48	305.97	-16.7558	21.4414	247.419	4.4	211	n.d.	n.d.
42 C14	As*	3	yes	2009-02-10	62	321.51	-25.3667	19.6564	70.9284	4.24	311	46.6953	63.0859
42 C14	As*	3	yes	2009-02-24	76	455.85	-21.9611	20.7325	210.913	4.17	291	49.7036	45.7164
42 C14	As*	3	yes	2009-03-10	92	387.14	-18.8854	22.7654	303.95	4.22	271	44.5643	34.9509
42 C14	As*	3	yes	2009-03-23	105	442.62	-19.7652	24.191	328.763	4.25	180	18.9723	24.8444
42 C14	As*	3	yes	2009-03-30	112	430.93	-21.235	25.2876	279.494	4.28	156	11.3608	26.2991
42 C14	As*	3	yes	2009-04-20	133	361.75	-24.0467	27.1245	160.837	4.25	138	7.3384	25.9974
42 C14	As*	3	yes	2009-05-05	148	536.395	-26.454	25.4191	118.405	4.26	154	5.80155	39.7621
42 C14	As*	3	yes	2009-05-18	161	408.054	-23.3961	23.6131	167.299	4.21	172	3.85965	55.9061
42 C14	As*	3	yes	2009-06-02	176	405.586	-25.9808	23.7318	92.8181	4.22	160	1.53295	56.9016
42 C14	As*	3	yes	2009-06-15	189	442.598	-23.0429	22.2251	173.076	4.18	182	1.31385	65.7581
42 C14	As*	3	yes	2009-06-29	203	473.286	-21.0408	14.4259	165.543	4.08	216	1.0517	82.4265
42 C14	As*	3	yes	2009-07-15	219	454.938	-21.8065	20.8667	205.068	4.14	223	1.0581	86.2144
42 C14	As*	3	yes	2009-07-27	231	448.379	-22.2857	20.7451	192.674	4.04	237	0.87225	93.7879
42 C14	As*	3	yes	2009-08-11	246	334.191	-23.3014	22.6842	136.832	4.15	173	0.5176	64.3842
42 C14	As*	3	yes	2009-08-25	260	359.79	-23.8611	20.9437	118.884	4.1	191	0.60135	75.8068
42 C14	As*	3	yes	2009-09-07	273	451.382	-23.4556	17.0476	127.573	4.05	274	0.60375	110.958
42 C14	As*	3	yes	2009-09-22	288	407.66	-23.1874	16.5809	117.498	3.97	319	0.80185	147.754
42 C14	As*	3	yes	2009-10-08	304	401.498	-22.929	16.8919	115.458	4.03	n.d.	0.67095	103.409
42 C14	As*	3	yes	2009-10-20	316	439.51	-22.8776	18.2656	140.486	4.07	213	0.62435	81.7555
42 C14	As*	3	yes	2009-11-02	329	336.461	-24.5993	20.1132	82.4803	4.15	189	0.5736	70.7188
42 C14	As*	3	yes	2009-11-16	343	463.323	-23.859	18.8952	140.326	4.2	167	1.09775	59.8105
42 C14	As*	3	yes	2009-11-30	357	465.655	n.d.	19.4289	n.d.	4.27	134	1.3144	43.0678
42 C14	As*	3	yes	2009-12-21	378	469.568	-23.8026	19.1687	143.572	4.17	115	1.198	33.6205
42 C14	As*	3	yes	2010-01-11	399	415.701	n.d.	17.6795	n.d.	4.3	103	1.00275	29.5611
42 C14	As*	3	yes	2010-01-25	413	352.39	-24.3971	17.3483	83.3003	4.33	96	0.7463	27.169
42 C14	As*	3	yes	2010-02-08	427	270.426	n.d.	15.4977	n.d.	4.34	108	0.8379	33.377
42 C14	As*	3	yes	2010-02-22	441	n.d.	n.d.	n.d.	n.d.	n.d.	n.d.	n.d.	n.d.
42 C14	As*	3	yes	2010-03-08	455	440.168	n.d.	14.2402	n.d.	4.36	117	0.95915	40.2965
42 C14	As*	3	yes	2010-03-22	469	396.798	-24.5869	14.102	62.5583	4.28	105.4	0.88105	34.2317
42 C14	As*	3	yes	2010-04-07	485	357.313	-24.4064	16.7562	61.2967	4.32	103	1.1358	32.1963
42 C14	As*	3	yes	2010-04-19	497	372.999	-24.3513	15.1863	55.2499	4.32	116	1.0397	40.0696
42 C14	As*	3	yes	2010-05-03	511	354.2	-24.7772	14.5647	59.0447	4.27	129	1.0997	47.5352
42 C14	As*	3	yes	2010-05-17	525	433.805	-24.4097	14.2289	76.7922	4.3	146	1.12745	53.8766
42 C14	As*	3	yes	2010-05-31	539	408.992	-23.665	14.6717	90.332	4.2	143	1.1139	53.9502
01 A01	Be	1	no	2008-12-16	6	400.7	-26.0589	36.8768		6.82	151	n.d.	n.d.
01 A01	Be	1	no	2008-12-30	20	365.7	-27.4943	22.5593		5.5	120	n.d.	n.d.
01 A01	Be	1	no	2009-01-13	34	0	n.d.	n.d.		n.d.	n.d.	n.d.	n.d.
01 A01	Be	1	no	2009-01-27	48	274.96	-28.3234	18.9701		4.63	131	n.d.	n.d.
01 A01	Be	1	no	2009-02-10	62	54.7	-28.8715	19.9024		5.43	139	4.2828	43.7612
01 A01	Be	1	no	2009-02-24	76	475.52	-28.1368	16.5506		4.54	138	3.9104	43.7265
01 A01	Be	1	no	2009-03-10	92	306.89	-28.2349	16.2275		4.52	118	3.3634	34.9728
01 A01	Be	1	no	2009-03-23	105	386.75	-28.5134	16.2719		4.54	105	2.20065	29.2444
01 A01	Be	1	no	2009-03-30	112	378.59	-28.2029	16.7963		4.55	97	1.7142	26.125
01 A01	Be	1	no	2009-04-20	133	330.02	-29.2382	16.7358		4.5	95	1.7916	25.454
01 A01	Be	1	no	2009-05-05	148	490.436	-29.268	15.935		4.47	125	2.05725	41.4792
01 A01	Be	1	no	2009-05-18	161	375.826	-27.8677	14.3615		4.44	147	1.8608	54.2242
01 A01	Be	1	no	2009-06-02	176	343.249	-28.8178	12.9936		4.33	172	1.4793	66.8153
01 A01	Be	1	no	2009-06-15	189	375.235	-27.3942	11.4451		4.26	224	1.409	92.3321
01 A01	Be	1	no	2009-06-29	203	414.657	-27.6559	11.841		4.16	283	1.39765	118.71
01 A01	Be	1	no	2009-07-15	219	372.49	-27.4785	11.6582		4.06	289	1.3431	126.098
01 A01	Be	1	no	2009-07-27	231	405.384	-27.5776	12.5954		4.05	300	1.1891	129.721
01 A01	Be	1	no	2009-08-11	246	261.957	-27.816	13.3449		4.1	262	0.95265	105.356
01 A01	Be	1	no	2009-08-25	260	70.187	-28.2617	14.3791		4.11	292	4.3943	102.499
01 A01	Be	1	no	2009-09-07	273	46.7	-28.3739	14.5351		3.92	407	1.6589	178.388
01 A01	Be	1	no	2009-09-22	288	327.364	-27.3233	12.6501		3.96	404	1.34355	194.75
01 A01	Be	1	no	2009-10-08	304	178.882	-27.2938	13.597		4.03	n.d.	1.16125	156.196
01 A01	Be	1	no	2009-10-20	316	312.368	-27.0573	12.0071		4.05	308	1.35565	132.168
01 A01	Be	1	no	2009-11-02	329	90.398	-27.5352	14.1111		4.1	313	3.88515	128.336
01 A01	Be	1	no	2009-11-16	343	436.413	-27.7321	11.581		4.12	288	2.2825	124.091
01 A01	Be	1	no	2009-11-30	357	360.248	n.d.	12.4571		4.21	243	3.88005	96.9287
01 A01	Be	1	no	2009-12-21	378	495.52	-27.664	11.9685		4.23	214	2.84095	78.094
01 A01	Be	1	no	2010-01-11	399	425.309	n.d.	11.7913		4.6	166	1.94155	59.2852
01 A01	Be	1	no	2010-01-25	413	383.152	-27.5132	10.9406		4.33	143	1.55185	46.9544
01 A01	Be	1	no	2010-02-08	427	236.546	n.d.	10.5028		4.29	151	1.34805	52.5246
01 A01	Be	1	no	2010-02-22	441	191.814	-27.4757	10.6482		4.28	178	1.4482	58.074
01 A01	Be	1	no	2010-03-08	455	427.616	n.d.	10.3122		4.39	175	1.67845	63.6167
01 A01	Be	1	no	2010-03-22	469	366.653	-27.0139	9.82475		4.34	124	1.36535	39.1016
01 A01	Be	1	no	2010-04-07	485	301.986	-27.5657	11.489		4.36	141	1.47975	46.1707
01 A01	Be	1	no	2010-04-19	497	339.307	-27.1704	10.9349		4.32	156	1.5537	57.9642
01 A01	Be	1	no	2010-05-03	511	304.547	-27.5305	11.3061		4.3	150	1.52105	54.6451
01 A01	Be	1	no	2010-05-17	525	416.111	-27.0998	10.0222		4.33	167	1.60045	63.0601
01 A01	Be	1	no	2010-05-31	539	419.588	-27.2557	10.406		4.25	198	1.49065	81.08
18 B04	Be	2	no	2008-12-16	6	455.7	-25.232	37.5386		6.93	129	n.d.	n.d.
18 B04	Be	2	no	2008-12-30	20	430.7	-26.7363	23.5604		6.13	85	n.d.	n.d.
18 B04	Be	2	no	2009-01-13	34	0	n.d.	n.d.		n.d.	n.d.	n.d.	n.d.
18 B04	Be	2	no	2009-01-27	48	366.26	-28.2365	14.841		4.96	102	n.d.	n.d.
18 B04	Be	2	no	2009-02-10	62	346.63	-29.0345	13.3567		4.97	104	4.5793	27.9931
18 B04	Be	2	no	2009-02-24	76	546.15	-28.3438	14.2988		4.94	88	3.29795	22.6159
18 B04	Be	2	no	2009-03-10	92	315.2	-28.1587	12.9383		4.9	82	2.27795	19.6425
18 B04	Be	2	no	2009-03-23	105	420.19	-28.7902	13.3279		4.94	71	1.38915	16.0174
18 B04	Be	2	no	2009-03-30	112	403.11	-28.7992	12.4624		4.88	76	1.35145	18.6579
18 B04	Be	2	no	2009-04-20	133	366.87	-29.1641	13.0686		4.8	78	1.5057	20.2336
18 B04	Be	2	no	2009-05-05	148	506.375	-29.157	11.5282		4.68	105	1.42465	35.197
18 B04	Be	2	no	2009-05-18	161	414.645	-27.9505	10.2606		4.58	125	1.25735	46.9851
18 B04	Be	2	no	2009-06-02	176	402.969	-28.9933	10.2546		4.55	122	0.78675	45.2301
18 B04	Be	2	no	2009-06-15	189	412.662	-27.4487	10.1857		4.52	132	0.94155	51.8106
18 B04	Be	2	no	2009-06-29	203	431.7	-27.7291	10.7105		4.45	145	0.94655	56.9335
18 B04	Be	2	no	2009-07-15	219	437.548	-27.5201	9.50537		4.43	167	0.85465	69.8651
18 B04	Be	2	no	2009-07-27	231	450.152	-28.0764	11.3625		4.46	137	0.6605	53.5181
18 B04	Be	2	no	2009-08-11	246	247.228	-28.1231	12.3266		4.58	110	0.4586	39.4149
18 B04	Be	2	no	2009-08-25	260	80.829	-28.4206	12.9461		4.44	128	0.89445	49.9832
18 B04	Be	2	no	2009-09-07	273	55.7	-28.4174	10.8168		4.43	172	2.3514	70.2987
18 B04	Be	2	no	2009-09-22	288	321.032	-27.2188	8.98599		4.41	148	0.9868	59.4841
18 B04	Be	2	no	2009-10-08	304	277.232	-27.4993	10.4277		4.39	n.d.	1.0942	78.0917
18 B04	Be	2	no	2009-10-20	316	427.96	-27.8396	10.6453		4.43	145	1.18215	58.4204
18 B04	Be	2	no	2009-11-02	329	272.98	-27.9642	12.5346		4.41	115	1.03465	40.0825
18 B04	Be	2	no	2009-11-16	343	459.161	-28.3747	13.451		4.16	269	1.39045	115.972
18 B04	Be	2	no	2009-11-30	357	410.682	n.d.	12.4626		4.53	104	3.58595	31.6574
18 B04	Be	2	no	2009-12-21	378	514.766	-28.1992	10.2865		4.48	106	2.38355	34.8889
18 B04	Be	2	no	2010-01-11	399	462.247	n.d.	9.14755		4.68	92	1.58965	30.175
18 B04	Be	2	no	2010-01-25	413	378.83	-27.7733	7.85077		4.61	87	1.11435	28.6696
18 B04	Be	2	no	2010-02-08	427	0	n.d.	n.d.		n.d.	n.d.	n.d.	n.d.
18 B04	Be	2	no	2010-02-22	441	193.561	-27.5163	7.34914		4.55	119	1.3253	46.5029
18 B04	Be	2	no	2010-03-08	455	461.543	n.d.	6.89518		4.66	111	1.44995	43.4656
18 B04	Be	2	no	2010-03-22	469	390.051	-27.1614	7.22243		4.61	76.9	1.03295	25.1054
18 B04	Be	2	no	2010-04-07	485	354.477	-27.7251	7.80973		4.57	90	1.49525	31.0557
18 B04	Be	2	no	2010-04-19	497	0	n.d.	n.d.		n.d.	n.d.	n.d.	n.d.
18 B04	Be	2	no	2010-05-03	511	380.683	-27.6802	7.58923		4.51	107	1.48715	41.4153
18 B04	Be	2	no	2010-05-17	525	456.222	-27.2576	7.06688		4.48	123	1.72715	49.6253
18 B04	Be	2	no	2010-05-31	539	417.125	-27.4975	7.28289		4.44	133	1.4012	55.2238
34 C06	Be	3	no	2008-12-16	6	325.7	-27.5465	78.6718		6.3	147	n.d.	n.d.
34 C06	Be	3	no	2008-12-30	20	435.7	-27.8813	57.5076		4.9	127	n.d.	n.d.
34 C06	Be	3	no	2009-01-13	34	0	n.d.	n.d.		n.d.	n.d.	n.d.	n.d.
34 C06	Be	3	no	2009-01-27	48	17.7	-27.8835	40.6877		4.73	n.d.	n.d.	n.d.
34 C06	Be	3	no	2009-02-10	62	0	n.d.	n.d.		n.d.	n.d.	n.d.	n.d.
34 C06	Be	3	no	2009-02-24	76	n.d.	n.d.	n.d.		n.d.	n.d.	n.d.	n.d.
34 C06	Be	3	no	2009-03-10	92	387.04	-28.6264	43.5959		4.38	136	3.0386	40.444
34 C06	Be	3	no	2009-03-23	105	455.5	-28.7837	49.9975		4.46	102	1.99015	22.4795
34 C06	Be	3	no	2009-03-30	112	446.89	-28.7115	46.0658		4.44	95	1.90645	20.5924
34 C06	Be	3	no	2009-04-20	133	361.03	-29.0031	45.4102		4.4	99	2.2153	22.3027
34 C06	Be	3	no	2009-05-05	148	526.288	-28.8036	45.437		4.32	122	3.16155	33.0451
34 C06	Be	3	no	2009-05-18	161	402.876	-28.3011	39.2032		4.25	156	2.35025	52.6393
34 C06	Be	3	no	2009-06-02	176	373.952	-28.865	33.3169		4.18	186	1.86565	68.712
34 C06	Be	3	no	2009-06-15	189	327.553	-28.0369	29.0535		4.1	245	1.66935	95.8681
34 C06	Be	3	no	2009-06-29	203	454.211	-28.5043	30.3967		4.02	269	1.5047	108.169
34 C06	Be	3	no	2009-07-15	219	437.031	-28.0415	28.3779		4	282	1.49145	115.417
34 C06	Be	3	no	2009-07-27	231	414.855	-28.2842	28.5326		3.94	318	1.40405	130.078
34 C06	Be	3	no	2009-08-11	246	273.468	-28.3366	31.1933		3.93	311	1.1154	119.966
34 C06	Be	3	no	2009-08-25	260	33.7	-28.4291	22.4917		3.91	329	1.2873	83.7125
34 C06	Be	3	no	2009-09-07	273	49.7	-28.2676	28.2487		3.9	402	1.9917	168.508
34 C06	Be	3	no	2009-09-22	288	372.133	-28.1124	28.099		3.94	307	1.3593	134.67
34 C06	Be	3	no	2009-10-08	304	379.467	-27.7905	28.7747		3.91	n.d.	1.41785	168.594
34 C06	Be	3	no	2009-10-20	316	457.876	-27.3896	29.349		3.83	333	1.4365	135.417
34 C06	Be	3	no	2009-11-02	329	282.309	-27.9853	31.6482		3.98	327	1.3576	133.186
34 C06	Be	3	no	2009-11-16	343	462.738	-28.3606	29.1159		4.04	273	1.7087	108.581
34 C06	Be	3	no	2009-11-30	357	458.467	n.d.	30.2503		4.05	231	2.34635	84.113
34 C06	Be	3	no	2009-12-21	378	505.655	-28.4082	32.9363		4	201	2.3296	67.1486
34 C06	Be	3	no	2010-01-11	399	373.224	n.d.	31.6363		4.49	153	1.60395	51.9863
34 C06	Be	3	no	2010-01-25	413	328.943	-27.7571	29.096		4.42	153	1.25165	51.7394
34 C06	Be	3	no	2010-02-08	427	118.075	n.d.	26.3005		4.33	169	1.37995	61.7058
34 C06	Be	3	no	2010-02-22	441	n.d.	n.d.	n.d.		n.d.	n.d.	n.d.	n.d.
34 C06	Be	3	no	2010-03-08	455	407.079	n.d.	24.3642		4.26	195	1.4254	74.1924
34 C06	Be	3	no	2010-03-22	469	334.776	-27.2639	25.765		4.26	173.3	1.2273	64.1814
34 C06	Be	3	no	2010-04-07	485	380.423	-28.2027	28.7809		4.2	133	1.33375	42.8848
34 C06	Be	3	no	2010-04-19	497	398.055	-27.9348	29.1024		4.21	127	1.80005	38.7181
34 C06	Be	3	no	2010-05-03	511	343.317	-28.1484	32.4523		4.26	114	2.3287	32.1841
34 C06	Be	3	no	2010-05-17	525	447.155	-27.9526	28.3938		4.3	130	2.4938	40.3773
34 C06	Be	3	no	2010-05-31	539	424.881	-27.974	25.8888		4.14	154	1.76905	55.6264
04 A04	Be	1	no	2008-12-16	6	335.7	-26.7579	52.996		6.75	109	n.d.	n.d.
04 A04	Be	1	no	2008-12-30	20	370.7	-27.4803	35.8711		5.75	65	n.d.	n.d.
04 A04	Be	1	no	2009-01-13	34	0	n.d.	n.d.		n.d.	n.d.	n.d.	n.d.
04 A04	Be	1	no	2009-01-27	48	1.7	-27.7529	n.d.		n.d.	n.d.	n.d.	n.d.
04 A04	Be	1	no	2009-02-10	62	n.d.	n.d.	n.d.		n.d.	n.d.	n.d.	n.d.
04 A04	Be	1	no	2009-02-24	76	1.7	-27.7348	n.d.		n.d.	n.d.	n.d.	n.d.
04 A04	Be	1	no	2009-03-10	92	320.9	-28.1134	20.7814		4.54	104	3.76345	31.3713
04 A04	Be	1	no	2009-03-23	105	395.72	-28.7834	19.9102		4.51	100	3.1069	30.3472
04 A04	Be	1	no	2009-03-30	112	403.83	-28.5304	20.5548		4.5	92	2.06625	26.0528
04 A04	Be	1	no	2009-04-20	133	336.34	-28.9306	20.5517		4.43	94	2.14985	26.3629
04 A04	Be	1	no	2009-05-05	148	486.988	-29.103	18.4279		4.38	127	2.09305	43.682
04 A04	Be	1	no	2009-05-18	161	376.83	-27.8967	15.7452		4.27	168	2.1069	63.7897
04 A04	Be	1	no	2009-06-02	176	454.157	-28.8838	15.509		4.18	185	1.5717	71.7545
04 A04	Be	1	no	2009-06-15	189	327.218	-27.6027	14.2405		4.1	244	1.5602	98.9949
04 A04	Be	1	no	2009-06-29	203	410.792	-27.8319	14.8096		4.03	279	1.59195	113.977
04 A04	Be	1	no	2009-07-15	219	382.569	-27.4292	15.8333		4.04	256	1.41035	102.77
04 A04	Be	1	no	2009-07-27	231	403.251	-27.8376	17.736		4.04	215	1.14645	82.635
04 A04	Be	1	no	2009-08-11	246	255.362	-28.0856	19.0938		4.15	156	0.8115	54.8303
04 A04	Be	1	no	2009-08-25	260	11.7	-28.3371	23.828		4.17	180	2.06145	63.7087
04 A04	Be	1	no	2009-09-07	273	0	n.d.	n.d.		n.d.	n.d.	n.d.	n.d.
04 A04	Be	1	no	2009-09-22	288	323.823	-27.6828	24.952		4.14	141	1.50105	224.853
04 A04	Be	1	no	2009-10-08	304	129.362	-27.3874	19.8675		4.12	n.d.	1.919	53.8621
04 A04	Be	1	no	2009-10-20	316	279.902	-27.7637	20.2444		4.12	149	1.32595	48.2377
04 A04	Be	1	no	2009-11-02	329	4	-28.4083	n.d.		n.d.	n.d.	n.d.	n.d.
04 A04	Be	1	no	2009-11-16	343	407.189	-27.9937	19.4879		4.24	128	2.048	35.6128
04 A04	Be	1	no	2009-11-30	357	386.777	n.d.	20.4655		4.2	116	3.6069	28.9016
04 A04	Be	1	no	2009-12-21	378	477.267	-28.1005	20.1642		4.47	106	3.2881	25.8468
04 A04	Be	1	no	2010-01-11	399	387.423	n.d.	17.7449		4.5	98	1.64315	26.5198
04 A04	Be	1	no	2010-01-25	413	331.635	-27.8446	14.3849		4.1	113	1.52035	35.8675
04 A04	Be	1	no	2010-02-08	427	171.173	n.d.	13.0158		4.19	131	1.50625	45.3681
04 A04	Be	1	no	2010-02-22	441	128.292	-27.7357	12.4912		4.1	146	1.66565	53.2112
04 A04	Be	1	no	2010-03-08	455	453.685	n.d.	11.8381		4.22	153	1.6393	57.0584
04 A04	Be	1	no	2010-03-22	469	278.56	-27.0329	13.2496		4.15	149	1.7177	51.6029
04 A04	Be	1	no	2010-04-07	485	301.586	-27.6517	14.6428		4.18	158	1.9796	55.6347
04 A04	Be	1	no	2010-04-19	497	324.443	-27.4944	14.4806		4.15	160	1.7892	58.1532
04 A04	Be	1	no	2010-05-03	511	301.155	-27.7715	14.6324		4.15	152	1.72485	54.3182
04 A04	Be	1	no	2010-05-17	525	375.824	-27.3363	14.6834		4.15	168	1.85155	62.5047
04 A04	Be	1	no	2010-05-31	539	412.648	-27.7617	14.8121		4.12	167	1.49335	62.7938
17 B03	Be	2	no	2008-12-16	6	310.7	-26.29	69.8691		7.02	140	n.d.	n.d.
17 B03	Be	2	no	2008-12-30	20	395.7	-27.4183	40.1138		6.03	76	n.d.	n.d.
17 B03	Be	2	no	2009-01-13	34	0	n.d.	n.d.		n.d.	n.d.	n.d.	n.d.
17 B03	Be	2	no	2009-01-27	48	1.7	-27.7979	n.d.		n.d.	n.d.	n.d.	n.d.
17 B03	Be	2	no	2009-02-10	62	195.28	-28.4123	31.8564		4.93	93	3.4509	21.1177
17 B03	Be	2	no	2009-02-24	76	491.43	-28.4013	23.8498		4.92	83	3.47065	19.643
17 B03	Be	2	no	2009-03-10	92	326.55	-27.8059	22.2654		4.95	82	3.29265	18.8261
17 B03	Be	2	no	2009-03-23	105	394.93	-28.6309	23.7827		4.87	72	1.84025	15.8894
17 B03	Be	2	no	2009-03-30	112	387.46	-28.3945	22.7418		4.81	75	1.5407	18.3978
17 B03	Be	2	no	2009-04-20	133	275.64	-28.9621	21.9262		4.77	80	1.68415	21.057
17 B03	Be	2	no	2009-05-05	148	492.12	-28.9185	20.2334		4.6	97	2.0833	30.483
17 B03	Be	2	no	2009-05-18	161	392.202	-27.9555	17.4353		4.57	117	2.04535	41.998
17 B03	Be	2	no	2009-06-02	176	378.186	-28.8033	17.2009		4.54	117	1.5124	41.7559
17 B03	Be	2	no	2009-06-15	189	408.976	-27.5267	16.5828		4.5	128	1.58395	47.9313
17 B03	Be	2	no	2009-06-29	203	419.756	-27.5811	13.9791		4.32	180	1.20075	72.8579
17 B03	Be	2	no	2009-07-15	219	434.562	-27.5781	14.5199		4.29	179	1.166	73.3269
17 B03	Be	2	no	2009-07-27	231	448.623	-27.8534	14.0336		4.24	200	0.9553	84.6251
17 B03	Be	2	no	2009-08-11	246	282.285	-28.0041	15.3885		4.31	159	0.70515	64.644
17 B03	Be	2	no	2009-08-25	260	292.596	-28.5036	15.6061		4.28	155	0.76765	62.2525
17 B03	Be	2	no	2009-09-07	273	296.693	-27.8939	12.4714		4.23	224	0.9511	91.9567
17 B03	Be	2	no	2009-09-22	288	373.962	-27.3778	12.3725		4.11	268	1.3352	123.209
17 B03	Be	2	no	2009-10-08	304	369.189	-26.5273	13.2631		4.21	n.d.	1.1539	82.956
17 B03	Be	2	no	2009-10-20	316	429.662	-28.3726	13.543		4.19	167	1.23365	66.0756
17 B03	Be	2	no	2009-11-02	329	290.934	-27.7902	15.0363		4.36	143	1.23075	50.2079
17 B03	Be	2	no	2009-11-16	343	417.184	-28.2397	13.0151		4.32	135	1.74475	45.5585
17 B03	Be	2	no	2009-11-30	357	375.886	n.d.	13.8633		4.32	119	2.4281	36.7978
17 B03	Be	2	no	2009-12-21	378	483.175	-27.9927	13.7222		4.01	96	1.81075	26.221
17 B03	Be	2	no	2010-01-11	399	380.12	n.d.	13.2739		4.5	85	1.4868	22.5938
17 B03	Be	2	no	2010-01-25	413	366.887	-27.8266	12.3295		4.38	83	1.18405	22.8249
17 B03	Be	2	no	2010-02-08	427	198.836	n.d.	11.4075		4.46	91	1.16595	27.472
17 B03	Be	2	no	2010-02-22	441	164.48	-27.6487	11.3263		4.46	98	1.23555	30.7927
17 B03	Be	2	no	2010-03-08	455	428.852	n.d.	10.4594		4.51	106	1.3057	36.868
17 B03	Be	2	no	2010-03-22	469	365.608	-27.2634	10.3761		4.38	101.1	1.2088	34.5252
17 B03	Be	2	no	2010-04-07	485	349.859	-28.2332	22.239		4.12	192	1.4625	71.1715
17 B03	Be	2	no	2010-04-19	497	353.794	-27.2384	10.7262		4.42	104	1.4194	37.6885
17 B03	Be	2	no	2010-05-03	511	317.877	-27.6702	11.7183		4.42	93	1.40575	30.6502
17 B03	Be	2	no	2010-05-17	525	410.049	-27.5718	11.77		4.45	94	1.4002	31.3562
17 B03	Be	2	no	2010-05-31	539	378.378	-27.6575	10.7133		4.36	104	1.1618	37.9803
29 C01	Be	3	no	2008-12-16	6	400.7	-26.9785	40.5568		5.94	157	n.d.	n.d.
29 C01	Be	3	no	2008-12-30	20	450.7	-27.6023	32.7734		4.72	153	n.d.	n.d.
29 C01	Be	3	no	2009-01-13	34	0	n.d.	n.d.		n.d.	n.d.	n.d.	n.d.
29 C01	Be	3	no	2009-01-27	48	0	-27.928	n.d.		n.d.	n.d.	n.d.	n.d.
29 C01	Be	3	no	2009-02-10	62	295.38	-28.8393	27.2542		4.33	165	3.9898	54.3846
29 C01	Be	3	no	2009-02-24	76	415.06	-28.7166	26.876		4.34	143	3.3878	44.5473
29 C01	Be	3	no	2009-03-10	92	372.63	-28.1447	27.5926		4.31	236	3.02685	40.9973
29 C01	Be	3	no	2009-03-23	105	410.87	-28.8672	30.0005		4.38	108	1.99875	27.204
29 C01	Be	3	no	2009-03-30	112	402.29	-28.6727	31.5116		4.37	100	1.77515	23.558
29 C01	Be	3	no	2009-04-20	133	355.14	-29.0206	31.6661		4.38	103	1.90335	23.4486
29 C01	Be	3	no	2009-05-05	148	511.43	-29.0131	30.6894		4.31	124	1.92085	35.8112
29 C01	Be	3	no	2009-05-18	161	384.855	-28.1495	27.2038		4.26	139	1.6547	45.2307
29 C01	Be	3	no	2009-06-02	176	403.83	-28.8676	24.9443		4.19	155	1.24445	53.9704
29 C01	Be	3	no	2009-06-15	189	433.483	-27.8164	23.3947		4.16	172	1.2693	63.0488
29 C01	Be	3	no	2009-06-29	203	441.692	-27.8708	22.6045		4.11	194	1.01165	72.7602
29 C01	Be	3	no	2009-07-15	219	466.87	-27.9545	23.5585		4.1	202	1.05285	76.1979
29 C01	Be	3	no	2009-07-27	231	435.868	-28.2277	24.3301		4.06	208	0.8964	80.0516
29 C01	Be	3	no	2009-08-11	246	308.912	-28.1924	25.4541		4.08	196	0.7308	75.6245
29 C01	Be	3	no	2009-08-25	260	328.878	-28.2531	25.1647		4.09	179	0.7018	68.4452
29 C01	Be	3	no	2009-09-07	273	402.617	-28.0886	21.1269		4.09	212	0.89425	79.6057
29 C01	Be	3	no	2009-09-22	288	381.81	-27.6133	19.8354		4	263	1.1209	114.42
29 C01	Be	3	no	2009-10-08	304	418.906	-27.4735	20.2488		3.97	n.d.	1.0179	116.628
29 C01	Be	3	no	2009-10-20	316	449.425	-27.6081	19.8669		3.91	297	1.0619	122.178
29 C01	Be	3	no	2009-11-02	329	257.848	-27.7328	21.7908		3.98	293	1.03345	122.482
29 C01	Be	3	no	2009-11-16	343	423.063	-28.3406	19.6309		4.02	262	1.64255	107.075
29 C01	Be	3	no	2009-11-30	357	422.835	n.d.	20.0521		4.04	262	1.8377	106.218
29 C01	Be	3	no	2009-12-21	378	458.877	-28.1287	20.5126		4.07	238	1.95095	87.199
29 C01	Be	3	no	2010-01-11	399	357.022	n.d.	20.1926		4.25	178	1.4688	63.8718
29 C01	Be	3	no	2010-01-25	413	337.188	-28.0381	19.9247		4.18	165	1.12445	59.1468
29 C01	Be	3	no	2010-02-08	427	0	n.d.	n.d.		n.d.	n.d.	n.d.	n.d.
29 C01	Be	3	no	2010-02-22	441	n.d.	n.d.	n.d.		n.d.	n.d.	n.d.	n.d.
29 C01	Be	3	no	2010-03-08	455	409.721	n.d.	17.911		4.1	186	1.25425	70.188
29 C01	Be	3	no	2010-03-22	469	n.d.	n.d.	n.d.		n.d.	n.d.	n.d.	n.d.
29 C01	Be	3	no	2010-04-07	485	320.645	-27.9411	19.2943		4.14	156	1.3725	54.9817
29 C01	Be	3	no	2010-04-19	497	348.855	-27.6528	18.6078		4.17	171	1.471	62.9626
29 C01	Be	3	no	2010-05-03	511	324.297	-27.8799	18.9544		4.09	188	1.6744	72.9222
29 C01	Be	3	no	2010-05-17	525	412.327	-27.9091	18.3815		4.15	205	1.8555	79.7451
29 C01	Be	3	no	2010-05-31	539	412.867	-27.7809	18.0722		4.04	207	1.56585	81.8685
05 A05	BeAs	1	no	2008-12-16	6	425.7	-27.2964	69.8201		6.57	114	n.d.	n.d.
05 A05	BeAs	1	no	2008-12-30	20	450.7	-27.7913	49.0361		5.39	76	n.d.	n.d.
05 A05	BeAs	1	no	2009-01-13	34	0	n.d.	n.d.		n.d.	n.d.	n.d.	n.d.
05 A05	BeAs	1	no	2009-01-27	48	1.7	-27.719	n.d.		n.d.	n.d.	n.d.	n.d.
05 A05	BeAs	1	no	2009-02-10	62	1.7	-26.667	n.d.		n.d.	n.d.	n.d.	n.d.
05 A05	BeAs	1	no	2009-02-24	76	516.46	-28.4838	27.5168		4.31	146	5.8592	38.5076
05 A05	BeAs	1	no	2009-03-10	92	402.43	-28.3194	30.3672		4.36	118	3.93365	30.951
05 A05	BeAs	1	no	2009-03-23	105	441.31	-28.8419	35.7637		4.37	99	2.414	24.6033
05 A05	BeAs	1	no	2009-03-30	112	404.25	-28.5304	35.5203		4.34	101	2.13825	25.8312
05 A05	BeAs	1	no	2009-04-20	133	346.61	-28.8721	33.9541		4.31	106	2.27885	27.9348
05 A05	BeAs	1	no	2009-05-05	148	515.475	-28.9005	28.0907		4.15	167	2.441	57.8661
05 A05	BeAs	1	no	2009-05-18	161	407.971	-28.0637	24.7398		4.09	219	2.25045	79.8056
05 A05	BeAs	1	no	2009-06-02	176	394.273	-28.825	25.8274		4.04	257	1.83205	97.1945
05 A05	BeAs	1	no	2009-06-15	189	351.968	-27.7442	24.9948		3.93	345	2.1704	140.925
05 A05	BeAs	1	no	2009-06-29	203	459.175	-27.8074	27.2628		3.85	412	2.433	169.606
05 A05	BeAs	1	no	2009-07-15	219	409.257	-27.6212	31.2163		3.83	423	1.8029	179.49
05 A05	BeAs	1	no	2009-07-27	231	445.782	-28.1616	35.1327		3.86	360	1.28155	143.369
05 A05	BeAs	1	no	2009-08-11	246	307.415	-28.3096	35.2317		3.98	253	0.8162	92.4347
05 A05	BeAs	1	no	2009-08-25	260	0	n.d.	n.d.		n.d.	n.d.	n.d.	n.d.
05 A05	BeAs	1	no	2009-09-07	273	13.7	-28.1989	43.8662		4	333	11.1939	120.046
05 A05	BeAs	1	no	2009-09-22	288	175.108	-27.9278	35.5796		3.94	287	1.16505	116.524
05 A05	BeAs	1	no	2009-10-08	304	218.252	-27.9024	42.7407		4.06	n.d.	1.55995	51.8226
05 A05	BeAs	1	no	2009-10-20	316	316.153	-28.0932	40.2898		3.95	190	1.47225	61.7379
05 A05	BeAs	1	no	2009-11-02	329	79.506	-27.9493	43.8832		4.08	191	3.42545	56.9348
05 A05	BeAs	1	no	2009-11-16	343	456.781	-28.2337	37.2153		4.14	159	3.892	43.2809
05 A05	BeAs	1	no	2009-11-30	357	408.226	n.d.	36.749		4.16	133	4.0622	31.6354
05 A05	BeAs	1	no	2009-12-21	378	499.031	-28.2495	38.9406		4.44	118	3.2448	27.2605
05 A05	BeAs	1	no	2010-01-11	399	441.583	n.d.	36.3941		3.88	97	1.59665	22.5628
05 A05	BeAs	1	no	2010-01-25	413	394.615	-28.1631	29.7376		4.31	99	1.27255	25.3762
05 A05	BeAs	1	no	2010-02-08	427	241.203	n.d.	25.7733		4.21	119	1.51325	35.7174
05 A05	BeAs	1	no	2010-02-22	441	212.195	-27.9627	23.834		4.25	133	1.52765	43.5628
05 A05	BeAs	1	no	2010-03-08	455	482.561	n.d.	21.7482		4.26	126	1.62425	40.2383
05 A05	BeAs	1	no	2010-03-22	469	386.648	-27.4324	20.2203		4.23	108.6	1.3995	32.3907
05 A05	BeAs	1	no	2010-04-07	485	347.857	-27.8112	21.7912		4.25	128	1.9616	40.2795
05 A05	BeAs	1	no	2010-04-19	497	342.575	-27.7099	23.3865		4.18	133	1.7054	42.9348
05 A05	BeAs	1	no	2010-05-03	511	347.833	-27.9365	25.6637		4.18	122	1.64485	36.8809
05 A05	BeAs	1	no	2010-05-17	525	433.386	-27.6948	26.2129		4.18	135	1.61065	42.5768
05 A05	BeAs	1	no	2010-05-31	539	432.023	-27.9232	24.5762		4.14	144	1.4007	47.7037
16 B02	BeAs	2	no	2008-12-16	6	365.7	-26.3275	49.4455		7	146	n.d.	n.d.
16 B02	BeAs	2	no	2008-12-30	20	385.7	-27.8143	28.3162		5.8	94	n.d.	n.d.
16 B02	BeAs	2	no	2009-01-13	34	0	n.d.	n.d.		n.d.	n.d.	n.d.	n.d.
16 B02	BeAs	2	no	2009-01-27	48	297.81	-27.951	21.4992		4.8	116	n.d.	n.d.
16 B02	BeAs	2	no	2009-02-10	62	330.8	-28.5658	17.9287		4.66	137	5.8741	44.3819
16 B02	BeAs	2	no	2009-02-24	76	550.36	-28.3931	17.6794		4.65	142	5.89525	42.383
16 B02	BeAs	2	no	2009-03-10	92	370.09	-28.1364	18.8316		4.69	122	4.6992	30.9658
16 B02	BeAs	2	no	2009-03-23	105	396.56	-28.8509	23.3825		4.71	93	2.956	21.2312
16 B02	BeAs	2	no	2009-03-30	112	395.43	-28.6544	22.0758		4.67	93	2.0631	22.0213
16 B02	BeAs	2	no	2009-04-20	133	350.44	-29.1551	22.7523		4.67	92	1.8811	22.5958
16 B02	BeAs	2	no	2009-05-05	148	501.257	-29.0305	20.0621		4.55	113	1.72095	35.4406
16 B02	BeAs	2	no	2009-05-18	161	369.702	-28.302	17.4344		4.5	135	1.56405	48.5079
16 B02	BeAs	2	no	2009-06-02	176	386.731	-28.6518	17.0093		4.45	140	0.975	51.2691
16 B02	BeAs	2	no	2009-06-15	189	424.806	-27.7612	14.9388		4.36	175	1.13245	70.6763
16 B02	BeAs	2	no	2009-06-29	203	423.453	-27.9341	14.6193		4.23	241	1.1348	101.648
16 B02	BeAs	2	no	2009-07-15	219	435.747	-27.7371	14.571		4.22	235	1.0658	98.9709
16 B02	BeAs	2	no	2009-07-27	231	446.032	-28.2169	15.1833		4.17	275	1.01435	117.869
16 B02	BeAs	2	no	2009-08-11	246	326.768	-28.2656	15.5015		4.16	245	0.6512	100.918
16 B02	BeAs	2	no	2009-08-25	260	211.697	-28.7361	15.8434		4.06	324	0.8104	135.002
16 B02	BeAs	2	no	2009-09-07	273	196.094	-28.4154	14.8101		4.04	425	0.9864	186.098
16 B02	BeAs	2	no	2009-09-22	288	338.006	-27.7548	16.2079		4.01	380	1.34665	184.191
16 B02	BeAs	2	no	2009-10-08	304	347.211	-27.9654	15.5233		4.07	n.d.	0.93855	148.054
16 B02	BeAs	2	no	2009-10-20	316	442.626	-28.9971	14.472		4.04	319	0.91195	137.15
16 B02	BeAs	2	no	2009-11-02	329	266.771	-27.9327	16.1771		4.14	292	0.9788	124.106
16 B02	BeAs	2	no	2009-11-16	343	468.191	-28.2792	11.1691		4.58	113	3.22045	36.6938
16 B02	BeAs	2	no	2009-11-30	357	381.927	n.d.	14.7717		4.17	238	3.274	94.644
16 B02	BeAs	2	no	2009-12-21	378	500.445	-28.2202	15.4634		4.16	182	2.381	63.952
16 B02	BeAs	2	no	2010-01-11	399	378.46	n.d.	20.6884		4.41	143	2.3204	46.08
16 B02	BeAs	2	no	2010-01-25	413	388.218	-28.2331	16.0067		4.4	123	1.5495	37.8988
16 B02	BeAs	2	no	2010-02-08	427	239.206	n.d.	14.2201		4.33	130	1.52905	40.942
16 B02	BeAs	2	no	2010-02-22	441	202.795	-27.9007	13.5161		4.36	138	1.5224	46.2774
16 B02	BeAs	2	no	2010-03-08	455	407.526	n.d.	12.0136		4.46	137	1.6216	46.2549
16 B02	BeAs	2	no	2010-03-22	469	363.813	-27.4354	12.2085		4.3	133.8	1.42305	46.4846
16 B02	BeAs	2	no	2010-04-07	485	345.396	-27.9872	13.1505		4.26	155	1.52945	56.9665
16 B02	BeAs	2	no	2010-04-19	497	392.084	-27.5339	12.411		4.27	172	1.4239	68.6155
16 B02	BeAs	2	no	2010-05-03	511	355.225	-27.8902	12.3154		4.26	162	1.45505	63.0751
16 B02	BeAs	2	no	2010-05-17	525	415.621	-27.7773	11.4475		4.31	163	1.40835	64.0908
16 B02	BeAs	2	no	2010-05-31	539	395.87	-27.8159	12.5959		4.25	177	1.3936	72.3952
30 C02	BeAs	3	no	2008-12-16	6	425.7	-27.664	56.2582		6.38	119	n.d.	n.d.
30 C02	BeAs	3	no	2008-12-30	20	430.7	-27.7493	39.7806		5.09	98	n.d.	n.d.
30 C02	BeAs	3	no	2009-01-13	34	0	n.d.	n.d.		n.d.	n.d.	n.d.	n.d.
30 C02	BeAs	3	no	2009-01-27	48	348.12	-28.1838	33.0425		4.46	131	n.d.	n.d.
30 C02	BeAs	3	no	2009-02-10	62	335.99	-28.8063	30.1176		4.5	139	5.9206	37.0879
30 C02	BeAs	3	no	2009-02-24	76	569.78	-28.4366	26.6939		4.53	127	5.0146	32.4549
30 C02	BeAs	3	no	2009-03-10	92	406.62	-28.2512	32.1538		4.47	110	3.42915	24.1321
30 C02	BeAs	3	no	2009-03-23	105	441.98	-28.6592	38.845		4.55	83	1.95655	14.3346
30 C02	BeAs	3	no	2009-03-30	112	461.31	-28.6122	35.6071		4.56	82	1.8526	15.2042
30 C02	BeAs	3	no	2009-04-20	133	356.12	-28.9201	34.3903		4.48	89	2.245	19.1762
30 C02	BeAs	3	no	2009-05-05	148	512.161	-29.1341	31.365		4.41	123	2.34165	37.3366
30 C02	BeAs	3	no	2009-05-18	161	399.637	-28.2575	26.2348		4.29	155	2.14915	54.574
30 C02	BeAs	3	no	2009-06-02	176	448.128	-28.8361	25.0804		4.26	163	1.5656	58.7131
30 C02	BeAs	3	no	2009-06-15	189	430.794	-27.9279	21.8646		4.17	212	1.5453	81.6539
30 C02	BeAs	3	no	2009-06-29	203	432.262	-27.8618	22.5011		4.11	235	1.65535	92.2763
30 C02	BeAs	3	no	2009-07-15	219	434.26	-27.9075	22.2949		4.03	263	1.35	105.061
30 C02	BeAs	3	no	2009-07-27	231	436.141	-28.1742	22.2957		3.99	278	1.21925	114.676
30 C02	BeAs	3	no	2009-08-11	246	351.056	-28.1964	23.3419		4.03	238	0.87165	90.6787
30 C02	BeAs	3	no	2009-08-25	260	290.205	-28.0055	21.1004		3.94	319	1.15155	128.964
30 C02	BeAs	3	no	2009-09-07	273	361.235	-27.9806	18.5491		3.92	415	1.269	174.876
30 C02	BeAs	3	no	2009-09-22	288	379.885	-27.8214	20.3154		3.86	451	1.50615	214.968
30 C02	BeAs	3	no	2009-10-08	304	402.291	-27.7608	22.6262		3.96	n.d.	0.9989	119.518
30 C02	BeAs	3	no	2009-10-20	316	449.607	-28.4181	22.7994		3.98	254	1.0694	94.9292
30 C02	BeAs	3	no	2009-11-02	329	304.835	-27.8353	25.9695		4.09	207	1.01875	73.6419
30 C02	BeAs	3	no	2009-11-16	343	476.185	-28.3831	22.9053		4.18	163	2.06895	53.2974
30 C02	BeAs	3	no	2009-11-30	357	401.787	n.d.	24.6377		4.2	139	2.417	39.7531
30 C02	BeAs	3	no	2009-12-21	378	485.551	-28.2717	24.9117		4.14	125	2.30245	34.1979
30 C02	BeAs	3	no	2010-01-11	399	423.801	n.d.	21.7441		4.38	109	1.5678	30.1067
30 C02	BeAs	3	no	2010-01-25	413	412.83	-28.1426	20.6927		4.32	104	1.17185	32.7092
30 C02	BeAs	3	no	2010-02-08	427	0	n.d.	n.d.		n.d.	n.d.	n.d.	n.d.
30 C02	BeAs	3	no	2010-02-22	441	n.d.	n.d.	n.d.		n.d.	n.d.	n.d.	n.d.
30 C02	BeAs	3	no	2010-03-08	455	446.077	n.d.	16.7754		4.41	142	1.28665	51.1272
30 C02	BeAs	3	no	2010-03-22	469	353.663	-27.6499	16.4259		4.2	122.5	1.3422	42.4832
30 C02	BeAs	3	no	2010-04-07	485	363.906	-27.8876	17.669		4.24	137	1.856	47.124
30 C02	BeAs	3	no	2010-04-19	497	367.679	-27.5973	16.7468		4.21	157	1.7324	57.3964
30 C02	BeAs	3	no	2010-05-03	511	335.377	-27.8284	17.5966		4.15	165	1.76795	63.0104
30 C02	BeAs	3	no	2010-05-17	525	417.428	-27.8096	17.2666		4.18	196	1.90755	76.5567
30 C02	BeAs	3	no	2010-05-31	539	437.481	-27.7725	16.9872		4.07	210	1.65035	84.468
02 A02	BeAs	1	no	2008-12-16	6	395.7	-26.8074	49.6263		6.96	124	n.d.	n.d.
02 A02	BeAs	1	no	2008-12-30	20	385.7	-29.3223	36.2573		5.87	79	n.d.	n.d.
02 A02	BeAs	1	no	2009-01-13	34	0	n.d.	n.d.		n.d.	n.d.	n.d.	n.d.
02 A02	BeAs	1	no	2009-01-27	48	316.56	-28.1929	29.1231		4.64	117	n.d.	n.d.
02 A02	BeAs	1	no	2009-02-10	62	299.96	-28.723	23.3326		4.5	120	5.67835	26.0382
02 A02	BeAs	1	no	2009-02-24	76	520.2	-28.5108	22.7511		4.51	105	4.37675	24.2856
02 A02	BeAs	1	no	2009-03-10	92	337.13	-28.5739	24.913		4.41	100	3.76785	24.6014
02 A02	BeAs	1	no	2009-03-23	105	404.1	-28.8269	26.7861		4.43	99	3.11635	24.0125
02 A02	BeAs	1	no	2009-03-30	112	397.14	-28.4544	24.8772		4.43	95	2.34515	23.6367
02 A02	BeAs	1	no	2009-04-20	133	352.19	-29.0477	24.7171		4.37	99	2.1569	25.2212
02 A02	BeAs	1	no	2009-05-05	148	506.242	-29.0275	24.5344		4.32	130	2.06275	40.9327
02 A02	BeAs	1	no	2009-05-18	161	413.805	-28.1462	21.3575		4.27	159	1.87335	56.7365
02 A02	BeAs	1	no	2009-06-02	176	387.124	-28.9565	20.83		4.18	184	1.62845	68.9004
02 A02	BeAs	1	no	2009-06-15	189	420.067	-27.8827	17.9973		4.1	252	1.6624	101.329
02 A02	BeAs	1	no	2009-06-29	203	421.139	-27.9929	20.6878		3.99	324	1.64305	131.924
02 A02	BeAs	1	no	2009-07-15	219	410.347	-27.6357	20.1265		3.9	379	1.59235	163.628
02 A02	BeAs	1	no	2009-07-27	231	457.467	-28.0204	19.2102		3.93	355	1.38855	152.078
02 A02	BeAs	1	no	2009-08-11	246	299.211	-28.023	17.9805		4	272	0.96105	106.75
02 A02	BeAs	1	no	2009-08-25	260	195.273	-27.9082	19.7485		3.95	296	1.14345	116.259
02 A02	BeAs	1	no	2009-09-07	273	181.426	-27.9079	17.6476		3.93	369	1.27445	150.307
02 A02	BeAs	1	no	2009-09-22	288	354.548	-27.9203	26.5445		3.87	465	1.3453	216.284
02 A02	BeAs	1	no	2009-10-08	304	335.794	-27.5284	23.1996		3.89	n.d.	1.21935	177.678
02 A02	BeAs	1	no	2009-10-20	316	386.373	-27.7192	19.9282		3.9	359	1.2732	152.398
02 A02	BeAs	1	no	2009-11-02	329	234.492	-27.1603	20.9307		3.97	351	1.4184	148.369
02 A02	BeAs	1	no	2009-11-16	343	430.887	-28.0456	19.8322		3.98	337	2.3337	143.22
02 A02	BeAs	1	no	2009-11-30	357	406.837	n.d.	21.1677		4.06	267	3.5451	105.55
02 A02	BeAs	1	no	2009-12-21	378	462.717	-28.251	24.4535		3.73	213	2.4593	77.682
02 A02	BeAs	1	no	2010-01-11	399	431.103	n.d.	19.2317		4.83	165	1.6575	55.7117
02 A02	BeAs	1	no	2010-01-25	413	370.097	-28.0007	16.9992		4.1	149	1.4617	49.4027
02 A02	BeAs	1	no	2010-02-08	427	n.d.	n.d.	n.d.		n.d.	n.d.	n.d.	n.d.
02 A02	BeAs	1	no	2010-02-22	441	256.879	-27.8717	16.4172		4.17	159	1.52005	55.1279
02 A02	BeAs	1	no	2010-03-08	455	471.388	n.d.	14.7951		4.19	157	1.54205	48.2788
02 A02	BeAs	1	no	2010-03-22	469	437.178	-27.2749	14.4023		4.19	131	1.4941	40.4293
02 A02	BeAs	1	no	2010-04-07	485	357.846	-27.7371	16.2956		4.19	149	1.75855	44.6942
02 A02	BeAs	1	no	2010-04-19	497	352.29	-27.5469	15.768		4.18	167	1.60135	57.4558
02 A02	BeAs	1	no	2010-05-03	511	356.423	-27.6847	15.6808		4.13	166	1.6632	55.3643
02 A02	BeAs	1	no	2010-05-17	525	435.747	-27.5028	16.9178		4.1	198	1.6442	70.156
02 A02	BeAs	1	no	2010-05-31	539	431.617	-27.7237	18.1684		4.05	204	1.4414	78.8555
15 B01	BeAs	2	no	2008-12-16	6	410.7	-27.643	68.5074		6.55	137	n.d.	n.d.
15 B01	BeAs	2	no	2008-12-30	20	385.7	-28.0018	48.0799		5.02	113	n.d.	n.d.
15 B01	BeAs	2	no	2009-01-13	34	0	n.d.	n.d.		n.d.	n.d.	n.d.	n.d.
15 B01	BeAs	2	no	2009-01-27	48	365.94	-28.2945	39.8852		4.35	152	n.d.	n.d.
15 B01	BeAs	2	no	2009-02-10	62	360.78	-28.3693	36.2532		4.29	167	6.4077	43.8969
15 B01	BeAs	2	no	2009-02-24	76	535.16	-28.7128	35.0714		4.25	164	5.77005	43.1431
15 B01	BeAs	2	no	2009-03-10	92	367.06	-28.5004	36.3189		4.29	153	4.588	38.3952
15 B01	BeAs	2	no	2009-03-23	105	427.35	-29.1769	42.3963		4.29	121	3.02715	27.0512
15 B01	BeAs	2	no	2009-03-30	112	426.96	-28.9809	42.1137		4.29	118	2.0227	27.3801
15 B01	BeAs	2	no	2009-04-20	133	372.16	-29.2101	42.549		4.27	121	1.8965	29.4872
15 B01	BeAs	2	no	2009-05-05	148	537.11	-29.28	39.2841		4.15	146	1.8391	43.1784
15 B01	BeAs	2	no	2009-05-18	161	422.975	-28.6647	35.3747		4.15	161	1.53495	53.428
15 B01	BeAs	2	no	2009-06-02	176	427.552	-28.7838	34.2059		4.14	160	1.0656	53.6086
15 B01	BeAs	2	no	2009-06-15	189	463.29	-28.2904	31.7588		4.13	180	1.0364	64.9654
15 B01	BeAs	2	no	2009-06-29	203	461.514	-28.3469	30.2057		4.06	200	1.0256	72.9286
15 B01	BeAs	2	no	2009-07-15	219	451.14	-28.2941	31.0338		4.06	210	1.1838	78.5404
15 B01	BeAs	2	no	2009-07-27	231	434.637	-28.6264	29.4629		4.05	234	0.9914	90.6874
15 B01	BeAs	2	no	2009-08-11	246	311.528	-28.6031	31.7949		4.08	200	0.76165	75.8625
15 B01	BeAs	2	no	2009-08-25	260	288.487	-28.5862	29.375		4.04	216	0.8186	83.0763
15 B01	BeAs	2	no	2009-09-07	273	288.693	-28.5534	25.3922		4.05	256	0.8751	99.0008
15 B01	BeAs	2	no	2009-09-22	288	405.293	-28.3233	24.5315		4	262	1.0061	114.159
15 B01	BeAs	2	no	2009-10-08	304	397.986	-28.4264	25.513		4	n.d.	0.93395	112.404
15 B01	BeAs	2	no	2009-10-20	316	484.922	-28.1048	25.3754		3.87	251	1.0464	96.3935
15 B01	BeAs	2	no	2009-11-02	329	302.624	-27.8402	28.7108		4.04	233	1.0305	88.5739
15 B01	BeAs	2	no	2009-11-16	343	453.924	-28.5987	24.8907		4.08	224	1.5404	85.5781
15 B01	BeAs	2	no	2009-11-30	357	392.254	n.d.	26.8671		4.16	194	2.39735	68.0135
15 B01	BeAs	2	no	2009-12-21	378	494.544	-28.6757	28.6256		4.15	174	2.1078	56.6948
15 B01	BeAs	2	no	2010-01-11	399	435.921	n.d.	25.5487		4.1	133	1.3879	42.3646
15 B01	BeAs	2	no	2010-01-25	413	391.105	-28.5231	25.2004		4.02	139	1.30425	44.9673
15 B01	BeAs	2	no	2010-02-08	427	218.245	n.d.	23.8391		4.15	147	1.1718	49.4027
15 B01	BeAs	2	no	2010-02-22	441	158.456	-28.4172	24.0468		4.17	158	1.2015	54.5576
15 B01	BeAs	2	no	2010-03-08	455	472.301	n.d.	21.7873		4.26	157	1.25325	55.219
15 B01	BeAs	2	no	2010-03-22	469	380.19	-28.0474	21.9607		4.14	144.2	1.32075	50.4077
15 B01	BeAs	2	no	2010-04-07	485	374.849	-28.3732	23.9443		4.16	151	1.3093	52.1696
15 B01	BeAs	2	no	2010-04-19	497	385.523	-28.0104	22.3649		4.13	161	1.2781	58.5572
15 B01	BeAs	2	no	2010-05-03	511	367.001	-28.3457	23.0026		4.12	166	1.39315	63.5787
15 B01	BeAs	2	no	2010-05-17	525	417.607	-28.2833	22.0987		4.14	182	1.40635	69.3879
15 B01	BeAs	2	no	2010-05-31	539	404.918	-28.1619	21.0388		4.04	202	1.46335	79.9237
33 C05	BeAs	3	no	2008-12-16	6	445.7	-27.4555	70.914		5	182	n.d.	n.d.
33 C05	BeAs	3	no	2008-12-30	20	410.7	-27.4998	66.2651		4.45	215	n.d.	n.d.
33 C05	BeAs	3	no	2009-01-13	34	0	n.d.	n.d.		n.d.	n.d.	n.d.	n.d.
33 C05	BeAs	3	no	2009-01-27	48	328.85	-27.6238	59.0184		4.33	231	n.d.	n.d.
33 C05	BeAs	3	no	2009-02-10	62	321.68	-28.3942	57.528		4.34	227	8.6223	62.6154
33 C05	BeAs	3	no	2009-02-24	76	519.17	-28.0496	57.9707		4.39	202	7.9402	49.4903
33 C05	BeAs	3	no	2009-03-10	92	316.34	-28.8292	64.2351		4.43	161	5.17945	32.3518
33 C05	BeAs	3	no	2009-03-23	105	421.38	-28.1807	74.2343		4.44	117	2.99765	17.0785
33 C05	BeAs	3	no	2009-03-30	112	418.73	-28.2722	70.9901		4.46	106	2.10965	15.782
33 C05	BeAs	3	no	2009-04-20	133	375.97	-28.4761	70.0393		4.35	108	2.23375	17.2561
33 C05	BeAs	3	no	2009-05-05	148	493.277	-28.3871	67.8262		4.45	126	2.0245	26.4658
33 C05	BeAs	3	no	2009-05-18	161	381.13	-28.6576	63.672		4.42	130	1.63765	31.2582
33 C05	BeAs	3	no	2009-06-02	176	389.628	-28.1926	65.4594		4.45	121	1.11375	27.7801
33 C05	BeAs	3	no	2009-06-15	189	419.856	-27.6524	60.4611		4.37	150	1.27035	44.5294
33 C05	BeAs	3	no	2009-06-29	203	463.379	-27.8138	51.4898		4.38	153	1.20115	48.3234
33 C05	BeAs	3	no	2009-07-15	219	457.613	-27.6156	52.7985		4.34	175	1.2606	58.0566
33 C05	BeAs	3	no	2009-07-27	231	465.448	-27.8702	49.9677		4.35	175	1.12435	59.139
33 C05	BeAs	3	no	2009-08-11	246	270.96	-28.0096	56.9065		4.44	133	0.8267	36.2049
33 C05	BeAs	3	no	2009-08-25	260	265.438	-27.94	53.8508		4.38	143	1.05315	40.8393
33 C05	BeAs	3	no	2009-09-07	273	280.911	-27.7887	38.1485		4.32	205	1.4088	73.5234
33 C05	BeAs	3	no	2009-09-22	288	317.674	-27.5833	33.6562		4.24	221	1.4785	92.6326
33 C05	BeAs	3	no	2009-10-08	304	379.571	-27.4615	39.779		4.3	n.d.	1.3085	60.3798
33 C05	BeAs	3	no	2009-10-20	316	437.512	-27.4766	37.8914		4.18	181	1.178	64.1685
33 C05	BeAs	3	no	2009-11-02	329	301.882	-27.5108	41.0016		4.3	186	1.1333	63.5654
33 C05	BeAs	3	no	2009-11-16	343	424.021	-27.8221	35.0805		4.32	190	1.7086	65.8403
33 C05	BeAs	3	no	2009-11-30	357	409.531	n.d.	34.3459		4.3	181	2.1523	61.599
33 C05	BeAs	3	no	2009-12-21	378	475.385	-27.8802	34.5963		4.22	169	2.1696	56.3589
33 C05	BeAs	3	no	2010-01-11	399	415.103	n.d.	34.5696		4.29	157	1.9498	48.1246
33 C05	BeAs	3	no	2010-01-25	413	378.164	-28.4121	35.766		4.22	124	0.9807	35.0898
33 C05	BeAs	3	no	2010-02-08	427	187.927	n.d.	32.371		4.23	121	0.70895	35.1309
33 C05	BeAs	3	no	2010-02-22	441	n.d.	n.d.	n.d.		n.d.	n.d.	n.d.	n.d.
33 C05	BeAs	3	no	2010-03-08	455	458.55	n.d.	28.3052		4.16	129	0.84085	41.0254
33 C05	BeAs	3	no	2010-03-22	469	380.776	-27.8444	27.5435		4.18	122.2	0.88235	38.9776
33 C05	BeAs	3	no	2010-04-07	485	355.378	-28.1299	27.4069		4.3	192	1.7274	71.6894
33 C05	BeAs	3	no	2010-04-19	497	359.682	-27.8758	26.8604		4.29	194	1.7015	73.9261
33 C05	BeAs	3	no	2010-05-03	511	324.884	-27.4619	27.6244		4.26	197	1.77535	76.7169
33 C05	BeAs	3	no	2010-05-17	525	405.354	-27.3556	27.2347		4.29	205	1.79955	78.7771
33 C05	BeAs	3	no	2010-05-31	539	374.215	-27.3645	27.9155		4.23	191	1.38155	74.5403
03 A03	As	1	no	2008-12-16	6	385.7	-27.0564	48.8182		6.44	98	n.d.	n.d.
03 A03	As	1	no	2008-12-30	20	410.7	-27.5618	37.4978		5.15	80	n.d.	n.d.
03 A03	As	1	no	2009-01-13	34	0	n.d.	n.d.		n.d.	n.d.	n.d.	n.d.
03 A03	As	1	no	2009-01-27	48	387.42	-27.996	29.9692		4.49	110	n.d.	n.d.
03 A03	As	1	no	2009-02-10	62	364.2	-28.605	24.0646		4.3	156	11.9308	25.3769
03 A03	As	1	no	2009-02-24	76	541.1	-28.3783	25.8255		4.27	159	9.9605	25.9477
03 A03	As	1	no	2009-03-10	92	367.42	-28.4654	28.7086		4.35	114	5.265	17.5247
03 A03	As	1	no	2009-03-23	105	407.51	-28.9404	35.2588		4.39	87	2.99035	12.7312
03 A03	As	1	no	2009-03-30	112	422.61	-28.5694	33.4368		4.39	87	2.18055	13.6944
03 A03	As	1	no	2009-04-20	133	381.45	-28.8416	32.5758		4.31	93	2.2207	17.8649
03 A03	As	1	no	2009-05-05	148	532.282	-28.9105	29.5402		4.29	122	2.45285	34.0427
03 A03	As	1	no	2009-05-18	161	446.19	-28.0282	23.426		4.19	165	2.39925	57.3749
03 A03	As	1	no	2009-06-02	176	394.949	-28.8263	23.9045		4.14	181	1.67935	64.2628
03 A03	As	1	no	2009-06-15	189	472.824	-27.5837	21.2575		4.06	225	1.518	85.1182
03 A03	As	1	no	2009-06-29	203	468.565	-28.1194	23.4341		3.96	286	1.52975	112.105
03 A03	As	1	no	2009-07-15	219	478.187	-27.6902	23.0251		3.9	296	1.2913	120.678
03 A03	As	1	no	2009-07-27	231	480.347	-28.1956	24.7088		3.88	296	1.187	117.099
03 A03	As	1	no	2009-08-11	246	298.014	-28.175	23.9107		3.91	275	1.1559	103.019
03 A03	As	1	no	2009-08-25	260	232.057	-28.0261	22.2683		3.83	311	0.8926	121.144
03 A03	As	1	no	2009-09-07	273	276.161	-27.9144	20.5644		3.8	448	1.0346	185.408
03 A03	As	1	no	2009-09-22	288	305.553	-27.8028	24.9273		3.75	471	1.3565	227.557
03 A03	As	1	no	2009-10-08	304	377.018	-27.4324	23.0479		3.79	n.d.	1.25465	187.761
03 A03	As	1	no	2009-10-20	316	446.899	-27.6127	22.4884		3.89	385	1.1866	159.177
03 A03	As	1	no	2009-11-02	329	246.582	-27.0727	23.9656		3.85	382	1.44125	160.389
03 A03	As	1	no	2009-11-16	343	484.578	-28.1011	22.2176		3.91	319	2.3692	129.4
03 A03	As	1	no	2009-11-30	357	425.082	n.d.	24.8729		4.05	223	3.63055	77.1816
03 A03	As	1	no	2009-12-21	378	513.778	-28.101	23.5696		4.12	200	3.32715	67.6068
03 A03	As	1	no	2010-01-11	399	454.448	n.d.	23.0442		4.43	153	1.8581	48.0641
03 A03	As	1	no	2010-01-25	413	379.504	-27.9842	21.2429		4.12	154	1.79475	48.5485
03 A03	As	1	no	2010-02-08	427	182.75	n.d.	19.6758		4.12	163	1.57255	53.6803
03 A03	As	1	no	2010-02-22	441	143.908	-27.8652	19.5619		4.06	171	1.574	58.1944
03 A03	As	1	no	2010-03-08	455	498.746	n.d.	17.3578		4.13	157	1.6026	53.0038
03 A03	As	1	no	2010-03-22	469	420.436	-27.2719	16.7477		4.11	131	1.4759	38.9733
03 A03	As	1	no	2010-04-07	485	360.79	-27.7237	18.0277		4.13	141	1.68805	43.7528
03 A03	As	1	no	2010-04-19	497	328.674	-27.6069	16.9008		4.09	157	1.6454	53.6344
03 A03	As	1	no	2010-05-03	511	299.935	-27.6865	16.8232		4.08	155	1.52645	52.4892
03 A03	As	1	no	2010-05-17	525	425.3	-27.4393	16.9199		4.05	200	1.6646	75.8096
03 A03	As	1	no	2010-05-31	539	417.878	-27.7712	17.0285		4.01	214	1.533	84.867
20 B06	As	2	no	2008-12-16	6	500.7	-26.0495	30.7035		6.85	103	n.d.	n.d.
20 B06	As	2	no	2008-12-30	20	405.7	-27.6848	18.1409		6.08	69	n.d.	n.d.
20 B06	As	2	no	2009-01-13	34	0	n.d.	n.d.		n.d.	n.d.	n.d.	n.d.
20 B06	As	2	no	2009-01-27	48	317.17	-28.3655	15.8193		5.21	95	n.d.	n.d.
20 B06	As	2	no	2009-02-10	62	324.99	-29.0515	13.9107		5.16	112	12.309	14.702
20 B06	As	2	no	2009-02-24	76	551.56	-28.8318	12.8132		4.96	110	9.52195	15.077
20 B06	As	2	no	2009-03-10	92	415.71	-28.0214	12.0817		4.94	90	6.22155	11.1869
20 B06	As	2	no	2009-03-23	105	418.57	-29.1272	11.8459		4.82	90	6.6524	12.1543
20 B06	As	2	no	2009-03-30	112	433.4	-28.9527	11.764		4.81	90	4.4341	15.5843
20 B06	As	2	no	2009-04-20	133	350.06	-29.2551	12.2823		4.82	83	3.26285	14.5615
20 B06	As	2	no	2009-05-05	148	536.348	-29.181	12.3036		4.78	103	3.3776	26.9233
20 B06	As	2	no	2009-05-18	161	413.104	-27.8695	11.459		4.69	115	3.33345	35.6329
20 B06	As	2	no	2009-06-02	176	389.255	-28.8223	10.6648		4.64	100	1.7382	30.0495
20 B06	As	2	no	2009-06-15	189	432.195	-27.5349	10.6133		4.6	123	1.8382	43.6357
20 B06	As	2	no	2009-06-29	203	451.709	-27.4791	10.2034		4.44	147	1.51085	56.0457
20 B06	As	2	no	2009-07-15	219	430.033	-27.4346	8.75983		4.3	207	1.7359	86.3061
20 B06	As	2	no	2009-07-27	231	439.005	-27.8234	9.04936		4.19	248	1.32975	106.849
20 B06	As	2	no	2009-08-11	246	304.987	-27.6829	9.11288		4.22	209	0.7164	89.288
20 B06	As	2	no	2009-08-25	260	286.149	-27.8196	8.71331		4.18	228	1.0017	96.6407
20 B06	As	2	no	2009-09-07	273	264.054	-27.5014	8.02949		4.12	307	1.03165	132.183
20 B06	As	2	no	2009-09-22	288	365.445	-27.0293	9.62149		4.07	308	1.09025	149.863
20 B06	As	2	no	2009-10-08	304	371.683	-27.0065	8.58921		4.17	n.d.	0.8525	115.717
20 B06	As	2	no	2009-10-20	316	439.418	-27.7632	8.55423		4.18	200	0.7675	81.7447
20 B06	As	2	no	2009-11-02	329	268.716	-27.6492	9.65316		4.31	194	0.8207	79.6832
20 B06	As	2	no	2009-11-16	343	426.066	-27.98	8.79576		4.33	177	1.4793	69.4634
20 B06	As	2	no	2009-11-30	357	409.005	n.d.	9.02719		4.29	183	2.46985	69.9716
20 B06	As	2	no	2009-12-21	378	473.424	-27.7892	9.36372		4.2	134	2.14325	44.4956
20 B06	As	2	no	2010-01-11	399	367.836	n.d.	8.39792		4.6	103	1.9329	29.7267
20 B06	As	2	no	2010-01-25	413	373.274	-27.8521	8.00856		4.44	105	1.75625	31.8454
20 B06	As	2	no	2010-02-08	427	236.357	n.d.	7.49956		4.47	110	1.4285	35.784
20 B06	As	2	no	2010-02-22	441	n.d.	n.d.	n.d.		n.d.	n.d.	n.d.	n.d.
20 B06	As	2	no	2010-03-08	455	410.01	n.d.	7.37929		4.5	138	1.47105	52.4351
20 B06	As	2	no	2010-03-22	469	388.413	-26.9764	7.10504		4.45	104.9	1.15135	35.6689
20 B06	As	2	no	2010-04-07	485	348.118	-27.3996	7.45		4.44	118	1.3164	42.5293
20 B06	As	2	no	2010-04-19	497	357.519	-26.9998	7.12854		4.36	118	1.259	43.7659
20 B06	As	2	no	2010-05-03	511	344.663	-27.5392	7.55193		4.49	103	1.3898	36.3784
20 B06	As	2	no	2010-05-17	525	416.524	-27.3336	7.74672		4.48	119	1.42965	44.0186
20 B06	As	2	no	2010-05-31	539	403.188	-27.034	5.00901		4.3	164	1.4986	69.0068
32 C04	As	3	no	2008-12-16	6	385.7	-27.346	77.2894		5.8	169	n.d.	n.d.
32 C04	As	3	no	2008-12-30	20	395.7	-27.3893	65.2475		5.25	170	n.d.	n.d.
32 C04	As	3	no	2009-01-13	34	0	n.d.	n.d.		n.d.	n.d.	n.d.	n.d.
32 C04	As	3	no	2009-01-27	48	1.7	-27.094	n.d.		n.d.	n.d.	n.d.	n.d.
32 C04	As	3	no	2009-02-10	62	1.7	-27.8392	n.d.		n.d.	n.d.	n.d.	n.d.
32 C04	As	3	no	2009-02-24	76	206.02	-27.9396	55.9914		4.5	228	10.1946	55.9948
32 C04	As	3	no	2009-03-10	92	331.88	-28.6212	58.5112		4.51	186	7.11095	41.4996
32 C04	As	3	no	2009-03-23	105	399.93	-28.0252	66.4051		4.55	154	4.4856	32.767
32 C04	As	3	no	2009-03-30	112	386.54	-27.9727	67.1116		4.55	133	3.1491	28.5286
32 C04	As	3	no	2009-04-20	133	332.05	-28.1866	68.9736		4.46	136	2.4179	31.7512
32 C04	As	3	no	2009-05-05	148	451.941	-28.2551	64.857		4.5	168	2.0844	50.5679
32 C04	As	3	no	2009-05-18	161	374.2	-27.9121	59.6416		4.4	195	1.8386	65.5853
32 C04	As	3	no	2009-06-02	176	362.091	-28.1436	63.0483		4.38	190	1.33555	62.453
32 C04	As	3	no	2009-06-15	189	387.775	-27.4109	55.307		4.33	230	1.2906	81.0289
32 C04	As	3	no	2009-06-29	203	399.902	-27.4398	51.1605		4.26	281	1.21555	110.511
32 C04	As	3	no	2009-07-15	219	458.541	-27.3805	47.9157		4.23	303	1.30655	123.02
32 C04	As	3	no	2009-07-27	231	438.687	-27.5964	48.3485		4.2	334	1.21215	136.392
32 C04	As	3	no	2009-08-11	246	290.09	-27.7581	52.0304		4.25	267	0.89035	100.457
32 C04	As	3	no	2009-08-25	260	311.221	-27.6475	45.3224		4.2	307	0.9427	122.418
32 C04	As	3	no	2009-09-07	273	379.534	-27.5611	41.5276		4.15	412	1.19805	173.097
32 C04	As	3	no	2009-09-22	288	346.535	-27.2033	40.5545		4.06	485	1.5636	231.567
32 C04	As	3	no	2009-10-08	304	354.567	-27.11	41.3468		4.13	n.d.	1.04255	153.293
32 C04	As	3	no	2009-10-20	316	400.342	-24.3641	40.1632		4.1	350	1.2096	147.069
32 C04	As	3	no	2009-11-02	329	258.768	-27.2383	42.4894		4.13	362	1.26845	150.844
32 C04	As	3	no	2009-11-16	343	399.492	-27.6076	39.6767		4.17	343	1.9289	145.6
32 C04	As	3	no	2009-11-30	357	359.905	n.d.	41.7877		4.26	274	2.42795	105.571
32 C04	As	3	no	2009-12-21	378	488.732	-27.6382	44.515		4.17	230	2.2552	79.7803
32 C04	As	3	no	2010-01-11	399	392.073	n.d.	42.4897		4.48	174	1.69175	57.1902
32 C04	As	3	no	2010-01-25	413	323.998	-27.5781	41.4899		4.28	162	1.26265	52.5744
32 C04	As	3	no	2010-02-08	427	139.012	n.d.	37.7851		4.26	179	1.3005	62.4181
32 C04	As	3	no	2010-02-22	441	n.d.	n.d.	n.d.		n.d.	n.d.	n.d.	n.d.
32 C04	As	3	no	2010-03-08	455	392.039	n.d.	32.8117		4.1	203	1.34595	75.3802
32 C04	As	3	no	2010-03-22	469	327.014	-27.1599	35.9233		4.29	163.5	1.1485	57.7521
32 C04	As	3	no	2010-04-07	485	174.77	-27.3554	36.5388		4.34	182	1.58525	65.751
32 C04	As	3	no	2010-04-19	497	199.099	-27.1223	33.2267		4.3	226	1.59665	87.137
32 C04	As	3	no	2010-05-03	511	282.266	-27.3064	34.1693		4.25	228	1.59205	90.316
32 C04	As	3	no	2010-05-17	525	404.293	-27.1931	33.2254		4.19	288	1.7155	119.292
32 C04	As	3	no	2010-05-31	539	331.092	-27.2415	34.6008		4.12	298	1.5718	125.895
06 A06	As	1	no	2008-12-16	6	440.7	-26.9029	53.3659		6.44	112	n.d.	n.d.
06 A06	As	1	no	2008-12-30	20	450.7	-27.3573	34.4871		5.36	39	n.d.	n.d.
06 A06	As	1	no	2009-01-13	34	0	n.d.	n.d.		n.d.	n.d.	n.d.	n.d.
06 A06	As	1	no	2009-01-27	48	264.57	-28.007	25.4752		4.34	196	n.d.	n.d.
06 A06	As	1	no	2009-02-10	62	385.09	-28.8053	24.584		4.35	182	13.4417	31.0086
06 A06	As	1	no	2009-02-24	76	556.86	-28.4953	23.567		4.3	176	10.6139	34.8404
06 A06	As	1	no	2009-03-10	92	416.06	-28.1794	24.8404		4.28	165	7.68885	35.4406
06 A06	As	1	no	2009-03-23	105	456.69	-28.4984	31.0327		4.27	133	4.65675	27.5039
06 A06	As	1	no	2009-03-30	112	445.86	-28.4974	30.6005		4.29	116	3.85135	23.7206
06 A06	As	1	no	2009-04-20	133	388.02	-28.9131	30.3947		4.28	113	3.5783	23.8873
06 A06	As	1	no	2009-05-05	148	555.14	-28.2215	25.2615		4.21	142	3.5309	40.4581
06 A06	As	1	no	2009-05-18	161	423.439	-27.9687	22.7376		4.17	175	3.58915	58.7181
06 A06	As	1	no	2009-06-02	176	394.488	-28.8303	23.7298		4.02	182	1.81425	62.2497
06 A06	As	1	no	2009-06-15	189	415.059	-27.5452	20.2793		4.03	254	1.6783	98.9686
06 A06	As	1	no	2009-06-29	203	450.887	-27.8604	20.6591		3.95	325	1.6698	130.958
06 A06	As	1	no	2009-07-15	219	468.281	-27.5801	20.5485		3.86	345	1.353	143.03
06 A06	As	1	no	2009-07-27	231	493.302	-27.9604	22.9097		3.87	298	1.12405	116.035
06 A06	As	1	no	2009-08-11	246	362.221	-27.9956	22.5592		3.9	275	1.0393	103.474
06 A06	As	1	no	2009-08-25	260	10.7	-28.0537	20.0877		4	264	2.64525	102.98
06 A06	As	1	no	2009-09-07	273	0	n.d.	n.d.		n.d.	n.d.	n.d.	n.d.
06 A06	As	1	no	2009-09-22	288	327.334	-27.6168	21.2063		3.94	253	1.38255	102.893
06 A06	As	1	no	2009-10-08	304	229.377	-27.3669	19.2479		3.92	n.d.	1.7684	125.749
06 A06	As	1	no	2009-10-20	316	434.866	-27.5847	21.1005		3.84	280	1.98255	105.862
06 A06	As	1	no	2009-11-02	329	206.05	-27.3222	22.3561		3.98	254	2.08865	95.1631
06 A06	As	1	no	2009-11-16	343	493.645	-27.8672	18.6338		4.01	254	3.25355	100.681
06 A06	As	1	no	2009-11-30	357	418.491	n.d.	20.7758		4.19	216	3.68415	77.018
06 A06	As	1	no	2009-12-21	378	528.272	-27.8275	19.7262		4.16	184	2.1995	64.1876
06 A06	As	1	no	2010-01-11	399	440.739	n.d.	18.8416		4.26	153	1.5553	50.9522
06 A06	As	1	no	2010-01-25	413	413.566	-27.6956	16.4665		3.91	163	1.80145	57.0016
06 A06	As	1	no	2010-02-08	427	267.111	n.d.	15.5682		4.09	174	1.8281	61.6825
06 A06	As	1	no	2010-02-22	441	204.303	-27.5892	15.827		4.13	182	2.0177	64.7221
06 A06	As	1	no	2010-03-08	455	498.949	n.d.	14.4668		4.15	171	2.02725	60.1709
06 A06	As	1	no	2010-03-22	469	437.947	-27.1099	14.4142		4.14	129.9	1.69605	39.3106
06 A06	As	1	no	2010-04-07	485	376.813	-27.5351	15.7803		4.08	208	2.02955	76.8242
06 A06	As	1	no	2010-04-19	497	394.331	-27.3574	15.1418		4.02	240	1.92205	92.423
06 A06	As	1	no	2010-05-03	511	398.164	-27.5255	15.7663		4.06	190	1.95945	70.6905
06 A06	As	1	no	2010-05-17	525	465.525	-27.3868	16.6047		4.1	190	2.16905	69.6472
06 A06	As	1	no	2010-05-31	539	444.282	-27.6097	16.6701		4.03	204	2.00795	77.0071
19 B05	As	2	no	2008-12-16	6	350.7	-27.2515	65.2562		6.7	145	n.d.	n.d.
19 B05	As	2	no	2008-12-30	20	430.7	-27.5393	46.3061		5.05	116	n.d.	n.d.
19 B05	As	2	no	2009-01-13	34	0	n.d.	n.d.		n.d.	n.d.	n.d.	n.d.
19 B05	As	2	no	2009-01-27	48	315.24	-28.4015	37.9353		4.38	141	n.d.	n.d.
19 B05	As	2	no	2009-02-10	62	357.02	-28.6615	31.9319		4.46	154	6.4967	36.6781
19 B05	As	2	no	2009-02-24	76	551.94	-28.7183	29.6197		4.36	168	8.77225	34.1601
19 B05	As	2	no	2009-03-10	92	391.84	-28.3309	31.8332		4.23	204	11.231	33.3268
19 B05	As	2	no	2009-03-23	105	407.1	-28.9422	38.9806		4.24	170	5.93845	27.4581
19 B05	As	2	no	2009-03-30	112	431.47	-28.9292	39.3843		4.25	143	3.93005	27.1786
19 B05	As	2	no	2009-04-20	133	341.29	-29.2006	42.2464		4.23	135	3.306	27.6069
19 B05	As	2	no	2009-05-05	148	501.656	-29.0601	41.4826		4.2	149	2.4417	37.9635
19 B05	As	2	no	2009-05-18	161	414.01	-28.573	36.5482		4.19	165	2.04815	50.9591
19 B05	As	2	no	2009-06-02	176	406.547	-29.0031	33.4042		4.14	179	1.36695	60.7173
19 B05	As	2	no	2009-06-15	189	459.452	-28.3037	29.0368		4.13	211	1.239	78.291
19 B05	As	2	no	2009-06-29	203	442.367	-28.3396	27.1928		3.98	283	1.3424	113.459
19 B05	As	2	no	2009-07-15	219	432.062	-28.2141	26.5124		3.96	306	1.28205	124.374
19 B05	As	2	no	2009-07-27	231	457.669	-28.5169	26.4842		3.89	342	1.0966	144.49
19 B05	As	2	no	2009-08-11	246	292.31	-28.6226	28.1048		3.91	321	0.83355	125.832
19 B05	As	2	no	2009-08-25	260	317.543	-28.5226	25.7402		3.9	333	0.81785	131.504
19 B05	As	2	no	2009-09-07	273	377.41	-28.3384	22.0294		3.87	448	0.96295	189.938
19 B05	As	2	no	2009-09-22	288	378.654	-28.2659	25.2746		3.81	485	1.20195	227.135
19 B05	As	2	no	2009-10-08	304	385.588	-27.8248	23.3893		3.85	n.d.	0.93865	190.503
19 B05	As	2	no	2009-10-20	316	479.127	-28.2263	23.4402		3.84	375	0.94205	157.353
19 B05	As	2	no	2009-11-02	329	276.543	-28.1697	25.7054		3.92	352	0.9863	147.36
19 B05	As	2	no	2009-11-16	343	416.303	-28.5801	23.6016		3.95	310	1.48535	127.041
19 B05	As	2	no	2009-11-30	357	406.697	n.d.	24.865		3.99	267	2.40195	102.129
19 B05	As	2	no	2009-12-21	378	469.081	-28.5962	25.5039		3.71	217	2.06655	75.5589
19 B05	As	2	no	2010-01-11	399	366.504	n.d.	25.2208		3.98	177	1.602	60.1684
19 B05	As	2	no	2010-01-25	413	372.749	-28.4931	24.473		4.15	154	1.2519	50.7104
19 B05	As	2	no	2010-02-08	427	202.982	n.d.	23.594		4.14	156	1.1727	50.6579
19 B05	As	2	no	2010-02-22	441	155.531	-28.4362	23.667		4.11	161	1.18465	53.2712
19 B05	As	2	no	2010-03-08	455	447.855	n.d.	23.0228		4.45	165	1.2689	56.1644
19 B05	As	2	no	2010-03-22	469	371.05	-28.0234	21.9565		4.08	169.2	1.176	59.055
19 B05	As	2	no	2010-04-07	485	312.224	-27.7861	11.1843		4.42	104	1.42245	35.2741
19 B05	As	2	no	2010-04-19	497	355.849	-27.9309	21.0591		4.07	208	1.60525	80.1791
19 B05	As	2	no	2010-05-03	511	328.572	-28.2227	22.4549		4.09	194	1.52905	72.9112
19 B05	As	2	no	2010-05-17	525	420.295	-28.0838	22.3252		4.05	194	1.4603	72.3065
19 B05	As	2	no	2010-05-31	539	398.294	-28.1384	21.0989		4	214	1.55475	83.4375
31 C03	As	3	no	2008-12-16	6	355.7	-27.3605	56.6746		6.41	253	n.d.	n.d.
31 C03	As	3	no	2008-12-30	20	455.7	-27.7763	42.9891		4.71	246	n.d.	n.d.
31 C03	As	3	no	2009-01-13	34	0	n.d.	n.d.		n.d.	n.d.	n.d.	n.d.
31 C03	As	3	no	2009-01-27	48	364.27	-28.0733	50.0745		4.36	265	n.d.	n.d.
31 C03	As	3	no	2009-02-10	62	375.65	-28.7347	43.3031		4.25	283	13.2317	73.6865
31 C03	As	3	no	2009-02-24	76	572.61	-28.6581	48.6042		4.32	227	8.6622	54.3678
31 C03	As	3	no	2009-03-10	92	421.66	-29.2347	63.4822		4.41	155	4.7271	28.7655
31 C03	As	3	no	2009-03-23	105	466.77	-28.9792	72.337		4.37	114	2.1897	19.0189
31 C03	As	3	no	2009-03-30	112	466.35	-28.9317	66.1153		4.39	103	1.72495	16.3222
31 C03	As	3	no	2009-04-20	133	295.83	-28.9656	63.5563		4.37	99	1.9918	14.3256
31 C03	As	3	no	2009-05-05	148	514.682	-29.0601	54.719		4.36	128	2.10405	31.0729
31 C03	As	3	no	2009-05-18	161	416.054	-28.6065	42.405		4.25	173	1.8328	56.9241
31 C03	As	3	no	2009-06-02	176	398.003	-28.8746	46.2322		4.25	177	1.21285	58.6752
31 C03	As	3	no	2009-06-15	189	404.438	-28.3229	37.13		4.16	228	1.222	83.5341
31 C03	As	3	no	2009-06-29	203	454.639	-28.3168	37.0522		4.1	276	1.24685	108.762
31 C03	As	3	no	2009-07-15	219	462.734	-28.289	35.1779		4.04	345	1.2596	142.326
31 C03	As	3	no	2009-07-27	231	506.89	-28.5017	36.7567		4.02	335	1.15555	133.592
31 C03	As	3	no	2009-08-11	246	238.843	-28.7179	41.0146		4.09	270	0.8129	102.145
31 C03	As	3	no	2009-08-25	260	75.818	-28.5956	37.2762		4.15	269	1.3501	100.411
31 C03	As	3	no	2009-09-07	273	55.7	-28.4307	30.6566		4.12	301	1.7607	122.385
31 C03	As	3	no	2009-09-22	288	311.708	-28.4038	33.1047		4.07	287	0.90485	124.058
31 C03	As	3	no	2009-10-08	304	338.283	-28.0377	39.6793		4.16	n.d.	0.4995	72.3895
31 C03	As	3	no	2009-10-20	316	432.467	-28.1291	38.5778		4.1	216	0.74835	80.0674
31 C03	As	3	no	2009-11-02	329	247.725	-28.2568	43.1634		4.19	176	0.72515	53.3687
31 C03	As	3	no	2009-11-16	343	479.834	-28.6691	36.4476		4.15	187	1.6713	62.8867
31 C03	As	3	no	2009-11-30	357	440.271	n.d.	33.3228		4.18	190	2.24815	63.4198
31 C03	As	3	no	2009-12-21	378	532.024	-28.5892	33.5754		4.1	186	2.12675	62.7396
31 C03	As	3	no	2010-01-11	399	394.95	n.d.	34.537		4.32	155	1.6149	50.2452
31 C03	As	3	no	2010-01-25	413	337.434	-28.4861	28.1105		4.25	160	1.68165	54.9948
31 C03	As	3	no	2010-02-08	427	108.642	n.d.	24.4801		4.24	170	1.87795	60.1339
31 C03	As	3	no	2010-02-22	441	n.d.	n.d.	n.d.		n.d.	n.d.	n.d.	n.d.
31 C03	As	3	no	2010-03-08	455	421.212	n.d.	21.1434		4.24	190	1.65345	71.1384
31 C03	As	3	no	2010-03-22	469	343.829	-27.9419	21.7437		4.13	192.5	1.60505	72.8537
31 C03	As	3	no	2010-04-07	485	386.015	-27.4787	22.2311		4.09	256	2.016	100.405
31 C03	As	3	no	2010-04-19	497	338.994	-27.2783	22.2504		4.09	262	1.98535	101.496
31 C03	As	3	no	2010-05-03	511	305.436	-28.2119	22.6554		4.09	240	2.14535	95.4565
31 C03	As	3	no	2010-05-17	525	446.955	-28.1431	22.8843		4.1	268	2.3752	106.165
31 C03	As	3	no	2010-05-31	539	395.395	-28.1825	24.9852		4.03	254	1.83395	101.714
