# Supplementary material for: Influence of Litter Diversity on Dissolved Organic Matter Release and Soil Carbon Formation in a Mixed Beech Forest
Source: PLoS One. 2014 Dec 8;9(12):e114040. doi: 10.1371/journal.pone.0114040 (PMC4259385; doi:10.1371/journal.pone.0114040)
Supplement: S4 Table — Recovery of litter-derived carbon calculated for the different carbon pools (remaining leaf litter, O horizon, mineral soil, DOM and respiration) at the end of the experiment. (XLS) [file pone.0114040.s009.xls]

## Sheet: litter-C recovery
				litter-C recovery [% of added litter-C]
glass suction plate	Treatment	Block	Label	Leaf litter	O horizon	Mineral soil (0-5 cm)	DOM	Respiration
10 A10	Be*	1	yes	10.3092	66.9948	6.16679	0.140777	16.3884
21 B07	Be*	2	yes	7.43594	40.6398	36.9183	0.124755	14.8812
35 C07	Be*	3	yes	n.d.	13.9717	5.75481	0.292277	79.9812
12 A12	Be*	1	yes	1.94833	31.1435	1.52096	0.214621	65.1726
23 B09	Be*	2	yes	0.297631	1.15405	7.31465	0.106877	91.1268
37 C09	Be*	3	yes	1.53162	11.3154	2.98749	0.153984	84.0115
07 A07	Be*As	1	yes	9.04103	30.4601	7.40736	0.143119	52.9484
24 B10	Be*As	2	yes	0.167126	4.16005	7.03804	0.175981	88.4588
41 C13	Be*As	3	yes	16.3882	23.8457	0	0.133773	59.6323
14 A14	Be*As	1	yes	1.23835	17.254	6.51213	0.1517	74.8438
22 B08	Be*As	2	yes	12.4194	24.3752	19.3432	0.283717	43.5784
39 C11	Be*As	3	yes	1.54654	26.8656	4.22398	0.0842074	67.2797
08 A08	BeAs*	1	yes	0.587951	1.5066	5.64332	0.18591	92.0762
26 B12	BeAs*	2	yes	1.64012	0.871953	13.988	0.542204	82.9578
40 C12	BeAs*	3	yes	2.53773	13.8017	0.534536	0.429339	82.6967
13 A13	BeAs*	1	yes	2.61748	27.3047	7.93599	0.622149	61.5196
27 B13	BeAs*	2	yes	1.71596	11.2879	24.745	0.838519	61.4126
36 C08	BeAs*	3	yes	0.161641	7.84131	0	0.296299	91.7007
09 A09	As*	1	yes	0.140372	5.69932	20.7249	0.350626	73.0848
25 B11	As*	2	yes	0.909489	13.4996	10.79	0.541767	74.2592
38 C10	As*	3	yes	n.d.	5.66258	19.7949	0.552362	73.9902
11 A11	As*	1	yes	0.772709	16.458	6.81902	0.543549	75.4067
28 B14	As*	2	yes	1.35691	54.9334	9.78025	0.603389	33.326
42 C14	As*	3	yes	0.502669	7.81157	16.7574	0.505077	74.4233
