# Supplementary material for: Influence of Litter Diversity on Dissolved Organic Matter Release and Soil Carbon Formation in a Mixed Beech Forest
Source: PLoS One. 2014 Dec 8;9(12):e114040. doi: 10.1371/journal.pone.0114040 (PMC4259385; doi:10.1371/journal.pone.0114040)
Supplement: S5 Table — Mean values with lower and higher confidence interval for the measured DOM concentration, δ13C and conductivity values determined in the soil water. (XLSX) [file pone.0114040.s010.xlsx]

## Sheet: Tabelle1
				LC = low confidence interval
Soil water:	δ13C DOM [‰]			HC = high confidence interval
sampling	unlabeled treatments			labeled beech (Be*) treatments			mixed labeled (BeAs)* treatments			labeled ash (As*) treatments
dates	mean	LC	HC	mean	LC	HC	mean	LC	HC	mean	LC	HC
2008-12-16	-26.8902	-27.1889	-26.5915	-26.8549	-27.2209	-26.4889	-26.8821	-27.3472	-26.417	-26.4846	-26.7751	-26.1941
2008-12-30	-27.6722	-27.8948	-27.4496	-24.9725	-28.4115	-21.5334	-26.0962	-27.4588	-24.7337	-22.1322	-25.6383	-18.6261
2009-01-13
2009-01-27	-27.9902	-28.1355	-27.8449	-26.7014	-27.3336	-26.0693	-25.3375	-27.8472	-22.8278	-19.9769	-23.5719	-16.3818
2009-02-10	-28.5184	-28.7764	-28.2604	-28.1682	-28.3731	-27.9632	-27.8989	-28.3113	-27.4865	-24.9093	-27.3113	-22.5073
2009-02-24	-28.4083	-28.5462	-28.2704	-27.6881	-28.2014	-27.1749	-26.8222	-27.9337	-25.7108	-21.7562	-24.091	-19.4215
2009-03-10	-28.3637	-28.5131	-28.2143	-26.8125	-27.0493	-26.5758	-26.6951	-27.4473	-25.9429	-20.5804	-22.5181	-18.6427
2009-03-23	-28.7454	-28.878	-28.6128	-27.332	-27.6387	-27.0252	-26.6186	-27.6095	-25.6278	-19.4835	-21.0434	-17.9235
2009-03-30	-28.5927	-28.7164	-28.469	-27.2139	-27.3821	-27.0456	-26.8841	-27.6242	-26.144	-21.7412	-22.7845	-20.6979
2009-04-20	-28.9646	-29.0857	-28.8435	-28.0597	-28.4318	-27.6876	-27.7401	-28.2903	-27.1899	-24.1004	-25.4547	-22.746
2009-05-05	-28.9284	-29.0725	-28.7842	-28.1921	-28.4854	-27.8988	-28.0221	-28.6533	-27.391	-26.2635	-26.7504	-25.7767
2009-05-18	-28.1762	-28.3035	-28.0489	-26.9028	-27.1822	-26.6233	-27.2812	-27.6742	-26.8882	-23.7068	-24.8945	-22.5192
2009-06-02	-28.7765	-28.8821	-28.6709	-27.9839	-28.2841	-27.6836	-27.9429	-28.2875	-27.5983	-25.505	-25.9678	-25.0422
2009-06-15	-27.7659	-27.9031	-27.6287	-26.0314	-26.2681	-25.7948	-26.2793	-26.8421	-25.7166	-22.9553	-23.7435	-22.1671
2009-06-29	-27.9158	-28.0531	-27.7786	-25.6322	-25.9719	-25.2926	-26.0339	-26.7296	-25.3382	-21.283	-22.3186	-20.2475
2009-07-15	-27.7445	-27.8791	-27.6099	-25.4085	-25.8415	-24.9755	-25.6219	-26.3349	-24.9089	-21.7314	-22.9291	-20.5336
2009-07-27	-28.0845	-28.218	-27.9511	-25.4167	-25.8483	-24.9851	-26.033	-26.6873	-25.3787	-22.258	-23.2911	-21.2249
2009-08-11	-28.1621	-28.2907	-28.0334	-25.5049	-25.9321	-25.0778	-26.2818	-26.8424	-25.7212	-22.9579	-23.7987	-22.117
2009-08-25	-28.238	-28.3831	-28.093	-26.099	-26.6231	-25.575	-26.794	-27.2566	-26.3314	-23.2442	-24.316	-22.1724
2009-09-07	-28.102	-28.255	-27.9491	-25.7356	-26.17	-25.3011	-26.5902	-27.032	-26.1483	-23.484	-24.383	-22.5849
2009-09-22	-27.7212	-27.9	-27.5424	-25.0456	-25.7775	-24.3137	-26.2191	-26.723	-25.7152	-23.1972	-23.6743	-22.7202
2009-10-08	-27.5442	-27.7381	-27.3503	-25.0924	-25.6449	-24.54	-26.0286	-26.5153	-25.5418	-23.2619	-23.6724	-22.8514
2009-10-20	-27.6955	-28.1197	-27.2714	-25.7613	-26.4874	-25.0352	-25.7207	-26.46	-24.9814	-22.8084	-23.8927	-21.7241
2009-11-02	-27.7419	-27.9113	-27.5724	-25.3258	-25.9409	-24.7108	-26.0733	-26.5715	-25.575	-23.3561	-24.4444	-22.2677
2009-11-16	-28.1783	-28.3152	-28.0413	-25.8145	-26.2542	-25.3749	-26.5625	-27.0942	-26.0307	-23.8264	-24.4434	-23.2093
2009-11-30
2009-12-21	-28.1435	-28.2817	-28.0053	-25.7374	-26.2565	-25.2183	-26.4725	-26.9442	-26.0007	-23.7327	-24.3007	-23.1647
2010-01-11
2010-01-25	-28.0176	-28.1602	-27.875	-26.1128	-26.4997	-25.7258	-26.565	-27.0399	-26.0901	-24.3675	-24.8573	-23.8778
2010-02-08
2010-02-22	-27.8563	-28.0392	-27.6734	-26.1897	-26.7718	-25.6076	-26.2921	-27.1715	-25.4127	-23.8592	-24.5778	-23.1406
2010-03-08
2010-03-22	-27.4061	-27.5729	-27.2392	-25.9897	-26.2976	-25.6818	-26.4569	-26.8346	-26.0792	-24.7766	-24.945	-24.6081
2010-04-07	-27.8069	-27.9391	-27.6748	-25.9446	-26.3297	-25.5594	-26.5081	-26.9043	-26.1119	-24.4268	-24.671	-24.1827
2010-04-19	-27.533	-27.6737	-27.3923	-25.7684	-26.0985	-25.4383	-26.2941	-26.6856	-25.9027	-24.2903	-24.5695	-24.0111
2010-05-03	-27.7956	-27.9259	-27.6652	-26.0399	-26.3538	-25.7259	-26.5692	-26.9294	-26.209	-24.6468	-25.0468	-24.2468
2010-05-17	-27.6183	-27.7765	-27.4602	-25.6961	-26.1033	-25.2889	-26.4094	-26.8294	-25.9895	-24.193	-24.6594	-23.7266
2010-05-31	-27.7037	-27.8503	-27.5571	-25.2827	-25.8125	-24.7528	-26.1091	-26.5473	-25.671	-23.6592	-24.0558	-23.2627
Soil water:	TOC concentration [mg L-1]
sampling	unlabeled treatments			labeled beech (Be*) treatments			mixed labeled (BeAs)* treatments			labeled ash (As*) treatments
dates	mean	LC	HC	mean	LC	HC	mean	LC	HC	mean	LC	HC
2008-12-16	56.2882	49.8004	62.7761	51.544	32.2329	70.855	46.4546	41.8185	51.0907	47.2608	34.5442	59.9774
2008-12-30	40.2661	34.1675	46.3647	37.6347	27.0525	48.2169	32.6854	27.5118	37.859	39.4292	25.6731	53.1853
2009-01-13				28.3456			22.3914
2009-01-27	32.0262	25.0813	38.9711	26.7948	18.2404	35.3492	27.3014	22.4281	32.1747	26.9786	17.7601	36.197
2009-02-10	28.2374	22.236	34.2388	23.3805	14.3577	32.4034	22.6783	18.0655	27.291	23.435	17.0784	29.7917
2009-02-24	29.105	22.5451	35.6648	21.5415	13.5944	29.4885	22.1801	17.8101	26.5501	23.4884	18.0114	28.9655
2009-03-10	31.6488	24.4086	38.889	21.2748	13.6808	28.8687	22.754	17.9577	27.5502	24.4387	18.8127	30.0646
2009-03-23	36.1422	27.5959	44.6884	22.4981	15.3346	29.6617	26.9774	21.8923	32.0625	29.8096	22.4752	37.144
2009-03-30	34.985	26.8883	43.0816	21.8224	14.7433	28.9015	26.1283	21.2549	31.0018	30.5342	22.6535	38.4149
2009-04-20	34.8772	26.8603	42.8941	21.967	14.806	29.1279	26.7281	21.5047	31.9515	31.6625	23.3751	39.95
2009-05-05	32.3098	24.7221	39.8976	20.4917	13.3847	27.5986	24.5403	20.0495	29.0311	30.4597	23.1505	37.7688
2009-05-18	28.2911	21.4153	35.1669	18.4997	11.751	25.2483	22.0571	17.6805	26.4337	27.0605	20.1092	34.0118
2009-06-02	27.9786	20.7534	35.2039	17.9329	11.8957	23.9701	22.3828	17.5094	27.2561	27.2	20.1842	34.2159
2009-06-15	25.0301	18.6835	31.3767	17.4019	11.1154	23.6883	20.2579	16.07	24.4459	24.4469	18.2627	30.6312
2009-06-29	24.4894	18.9651	30.0138	20.076	13.3246	26.8274	20.9214	16.5183	25.3246	22.1864	16.0577	28.315
2009-07-15	24.3019	18.8328	29.771	18.92	11.6621	26.1779	20.4374	16.2455	24.6294	22.9752	17.7127	28.2377
2009-07-27	24.8944	19.6123	30.1766	19.1794	12.3453	26.0135	20.9287	17.0032	24.8542	23.4143	18.0489	28.7798
2009-08-11	26.3495	20.3886	32.3104	20.1975	12.4061	27.9888	21.8162	17.7638	25.8687	24.3619	18.2158	30.5079
2009-08-25	24.3378	18.9475	29.728	18.9814	12.5281	25.4348	22.0146	17.5704	26.4588	23.8381	18.4181	29.2581
2009-09-07	23.0263	17.8566	28.1959	17.8735	12.4945	23.2524	20.8383	14.5841	27.0924	21.5458	16.9374	26.1542
2009-09-22	23.2455	19.1763	27.3147	19.3769	12.9892	25.7646	23.6659	17.3677	29.964	23.1859	17.4562	28.9156
2009-10-08	23.9367	19.1326	28.7408	21.3667	11.6656	31.0678	25.3375	18.6435	32.0316	24.295	18.7583	29.8316
2009-10-20	23.3743	18.7846	27.9639	22.9211	13.0782	32.7639	24.92	17.7928	32.0472	23.0752	17.4991	28.6513
2009-11-02	25.831	20.6523	31.0097	23.8107	12.3785	35.243	27.5833	19.4896	35.677	27.2766	21.5289	33.0244
2009-11-16	22.5971	18.2939	26.9003	20.324	12.0571	28.5908	23.9964	18.0645	29.9283	22.2793	17.0903	27.4683
2009-11-30	23.4856	19.3504	27.6209	19.7381	12.8026	26.6735	23.6874	18.1714	29.2035	22.6764	17.8299	27.5229
2009-12-21	24.0464	19.526	28.5668	21.0127	12.5565	29.4689	23.7373	18.128	29.3466	22.8686	17.494	28.2432
2010-01-11	23.0275	18.6564	27.3985	20.3176	13.8248	26.8104	20.6163	16.6043	24.6282	21.0526	15.7109	26.3943
2010-01-25	21.04	16.8445	25.2355	15.968	11.5269	20.4091	19.661	15.6551	23.6669	20.1173	14.6483	25.5863
2010-02-08	20.4309	15.9823	24.8795	14.9542	10.4898	19.4187	17.6679	14.3463	20.9895	18.6904	13.7997	23.5812
2010-02-22	16.2441	12.9541	19.5341	14.947	11.1023	18.7917	15.4742	10.4591	20.4893	12.9214	10.3609	15.482
2010-03-08	17.4104	14.1915	20.6292	13.8994	9.48371	18.3151	16.0226	13.0909	18.9544	16.3911	11.8288	20.9535
2010-03-22	17.4759	13.8962	21.0555	12.9485	8.72049	17.1764	15.165	12.1507	18.1793	15.8381	12.1553	19.5208
2010-04-07	18.6514	15.2519	22.051	14.4999	9.83754	19.1624	17.0051	13.6226	20.3875	17.3725	13.5899	21.155
2010-04-19	18.6528	15.427	21.8785	14.1704	9.5465	18.7944	16.5534	13.2659	19.841	16.5757	13.1318	20.0197
2010-05-03	18.7754	15.2712	22.2796	14.4345	9.87459	18.9944	17.4829	14.0334	20.9324	17.182	13.1513	21.2127
2010-05-17	18.4001	15.0705	21.7298	14.3358	10.0962	18.5754	17.6004	14.4436	20.7572	17.0352	12.8325	21.2379
2010-05-31	18.2139	14.7987	21.629	14.2687	9.7222	18.8153	17.1397	13.4875	20.7918	16.5159	12.6606	20.3712
Soil water:	Conductivity [µS cm-1]
sampling	unlabeled treatments			labeled beech (Be*) treatments			mixed labeled (BeAs)* treatments			labeled ash (As*) treatments
dates	mean	LC	HC	mean	LC	HC	mean	LC	HC	mean	LC	HC
2008-12-16	140.833	124.587	157.08	125	114.198	135.802	122.667	114.254	131.079	124.4	110.201	138.599
2008-12-30	112.278	88.1119	136.444	96.1667	80.4433	111.89	90.3333	78.2926	102.374	109.5	86.2631	132.737
2009-01-13				88			104
2009-01-27	148.917	119.759	178.074	117	94.0499	139.95	136	116.808	155.192	193.667	171.746	215.587
2009-02-10	155.571	130.181	180.962	124.333	100.756	147.91	150.909	129.011	172.808	277.667	259.477	295.857
2009-02-24	150.375	129.604	171.146	118.5	102.89	134.11	139.833	121.901	157.765	254.833	239.867	269.799
2009-03-10	135.333	116.007	154.66	112.5	97.0344	127.966	137.833	111.53	164.137	218.167	179.985	256.348
2009-03-23	106.556	94.9376	118.174	102.167	85.7918	118.542	108.75	87.6999	129.8	149.167	138.739	159.594
2009-03-30	100.111	92.014	108.208	103.333	88.175	118.492	100.083	82.8283	117.338	126.333	115.262	137.404
2009-04-20	101.278	93.8275	108.728	105.667	90.8356	120.498	99.4167	84.1517	114.682	119.333	107.921	130.746
2009-05-05	128.722	119.914	137.53	143.833	116.788	170.879	121.75	104.499	139.001	140.833	112.663	169.003
2009-05-18	155.5	143.509	167.491	178.333	142.183	214.484	150	130.047	169.953	167.5	128.331	206.669
2009-06-02	165.056	148.798	181.313	194	154.341	233.659	159.417	140.322	178.511	170.667	127.644	213.69
2009-06-15	207.222	182.187	232.257	242.167	176.185	308.148	198.917	180.687	217.146	212.667	143.367	281.966
2009-06-29	250.722	218.877	282.567	300.333	214.248	386.419	253.333	227.308	279.359	277.5	187.43	367.57
2009-07-15	270.111	237.141	303.081	325.333	248.396	402.271	289.333	259.189	319.478	318.5	232.231	404.769
2009-07-27	272.667	243.103	302.231	331.167	275.99	386.343	300.667	275.21	326.124	318.167	250.031	386.303
2009-08-11	230.667	203.492	257.841	250.5	223.43	277.57	243.25	219.652	266.848	246.667	220.942	272.391
2009-08-25	251.353	218.402	284.303	277.833	219.698	335.969	239.8	206.567	273.033	282.333	212.809	351.858
2009-09-07	333.5	288.348	378.652	333.333	255.868	410.799	292.2	253.73	330.67	379.667	305.015	454.319
2009-09-22	327	276.754	377.246	325.833	256.322	395.344	306.222	239.791	372.653	309	234.356	383.644
2009-10-08
2009-10-20	264.389	228.23	300.548	259.5	185.986	333.014	212.083	154.589	269.578	242.167	178.848	305.486
2009-11-02	257.118	218.665	295.571	230.667	162.904	298.429	227.41	154.352	300.468	225.5	161.239	289.761
2009-11-16	229.5	195.796	263.204	210.833	143.924	277.743	192.25	145.757	238.743	195.333	134.776	255.89
2009-11-30	198.889	173.319	224.458	174.5	122.548	226.452	164.417	124.99	203.843	174.167	122.803	225.53
2009-12-21	171.833	151.081	192.586	159.8	109.937	209.663	155	115.028	194.972	156.833	112.723	200.944
2010-01-11	138.389	123.954	152.824	138.2	101.23	175.17	126.25	96.1856	156.314	118.667	89.5007	147.833
2010-01-25	132.222	119.743	144.702	119.5	96.2784	142.722	117.909	92.3836	143.435	109.333	84.9141	133.753
2010-02-08	143.643	130.018	157.267	128	111.408	144.592	123.583	100.825	146.341	128.833	111.798	145.868
2010-02-22	149.364	134.861	163.866	133	112.211	153.789	98.5	81.5616	115.438	164.5	143.711	185.289
2010-03-08	155.444	142.796	168.093	137.333	119.159	155.507	139.5	119.045	159.955	141.667	119.197	164.136
2010-03-22	133.976	120.508	147.445	131.25	108.095	154.405	122.625	106.765	138.485	117.833	108.41	127.256
2010-04-07	155.056	137.276	172.835	143.667	120.39	166.943	134.25	118.252	150.248	136.833	124.587	149.08
2010-04-19	171.353	151.552	191.154	157.333	129.227	185.44	141.167	120.872	161.462	149	130.691	167.309
2010-05-03	160.667	141.926	179.407	155.833	127.339	184.327	134.333	109.253	159.413	148.833	123.951	173.716
2010-05-17	179.167	157.007	201.327	172.833	140.769	204.897	154.167	127.733	180.601	173.667	147.097	200.237
2010-05-31	191.056	171.092	211.019	193.833	150.16	237.507	163.333	136.723	189.944	180.167	149.975	210.359
